# Supplementary material for: Epidemiological trends and projections to 2035 of hepatitis B burden in China, 1990–2021
Source: PLoS One. 2025 Sep 2;20(9):e0330633. doi: 10.1371/journal.pone.0330633 (PMC12404462; doi:10.1371/journal.pone.0330633)
Supplement: S1 Table — (XLSX) [file pone.0330633.s001.xlsx]

## Sheet: Sheet1
Year	metric	location	sex_name	age	Acute hepatitis B	Chronic hepatitis B including cirrhosis	Liver cancer due to hepatitis B
1990	Deaths	China	Both	All ages	16094.5	137124	61414.5
1991	Deaths	China	Both	All ages	15936.3	139718	62436.3
1992	Deaths	China	Both	All ages	15408.6	141314	63809.3
1993	Deaths	China	Both	All ages	14753.1	141568	65451.7
1994	Deaths	China	Both	All ages	13870	141636	67522.1
1995	Deaths	China	Both	All ages	13100.3	141938	70142.2
1996	Deaths	China	Both	All ages	12335.5	139461	72509.9
1997	Deaths	China	Both	All ages	11639.3	136925	74759.8
1998	Deaths	China	Both	All ages	10961.6	136335	77749.1
1999	Deaths	China	Both	All ages	10416.8	135976	81135.9
2000	Deaths	China	Both	All ages	9712.57	136808	85007.4
2001	Deaths	China	Both	All ages	8689.47	137220	86391.6
2002	Deaths	China	Both	All ages	7168.93	138085	85076.3
2003	Deaths	China	Both	All ages	5608.91	140004	82197.8
2004	Deaths	China	Both	All ages	4478.37	142186	80175.9
2005	Deaths	China	Both	All ages	3874.93	140654	79865.9
2006	Deaths	China	Both	All ages	3603.66	135521	80291.2
2007	Deaths	China	Both	All ages	3333.19	132072	82199.7
2008	Deaths	China	Both	All ages	3215.31	131212	85915
2009	Deaths	China	Both	All ages	3084.08	128947	86890.9
2010	Deaths	China	Both	All ages	2988.05	126403	87711.5
2011	Deaths	China	Both	All ages	2942.92	123442	87641.9
2012	Deaths	China	Both	All ages	2955.35	120337	89160.3
2013	Deaths	China	Both	All ages	2995.99	117270	93335.7
2014	Deaths	China	Both	All ages	3003.86	114206	99171.7
2015	Deaths	China	Both	All ages	2976.44	112956	102156
2016	Deaths	China	Both	All ages	2993.11	113465	102689
2017	Deaths	China	Both	All ages	2903.82	112544	103337
2018	Deaths	China	Both	All ages	2743.8	112439	103999
2019	Deaths	China	Both	All ages	2616.22	113188	103649
2020	Deaths	China	Both	All ages	2526.5	114592	100626
2021	Deaths	China	Both	All ages	2423.99	115933	100194
1990	DALYs	China	Both	All ages	802752	4.74331e+06	2.23608e+06
1991	DALYs	China	Both	All ages	792584	4.82919e+06	2.27213e+06
1992	DALYs	China	Both	All ages	762455	4.8779e+06	2.32731e+06
1993	DALYs	China	Both	All ages	724854	4.8781e+06	2.38967e+06
1994	DALYs	China	Both	All ages	675640	4.85094e+06	2.46671e+06
1995	DALYs	China	Both	All ages	634040	4.84007e+06	2.56432e+06
1996	DALYs	China	Both	All ages	593117	4.73854e+06	2.64737e+06
1997	DALYs	China	Both	All ages	555941	4.63068e+06	2.72227e+06
1998	DALYs	China	Both	All ages	518970	4.57638e+06	2.81415e+06
1999	DALYs	China	Both	All ages	489468	4.54151e+06	2.91998e+06
2000	DALYs	China	Both	All ages	453189	4.53976e+06	3.03284e+06
2001	DALYs	China	Both	All ages	405659	4.52613e+06	3.06243e+06
2002	DALYs	China	Both	All ages	339033	4.53567e+06	2.97327e+06
2003	DALYs	China	Both	All ages	271710	4.5691e+06	2.83056e+06
2004	DALYs	China	Both	All ages	223008	4.60207e+06	2.74856e+06
2005	DALYs	China	Both	All ages	197115	4.52366e+06	2.72791e+06
2006	DALYs	China	Both	All ages	185299	4.36583e+06	2.74474e+06
2007	DALYs	China	Both	All ages	172929	4.2466e+06	2.80461e+06
2008	DALYs	China	Both	All ages	165877	4.19056e+06	2.91522e+06
2009	DALYs	China	Both	All ages	158461	4.0831e+06	2.91812e+06
2010	DALYs	China	Both	All ages	151988	3.97227e+06	2.91616e+06
2011	DALYs	China	Both	All ages	147484	3.85049e+06	2.8974e+06
2012	DALYs	China	Both	All ages	145506	3.72742e+06	2.93231e+06
2013	DALYs	China	Both	All ages	144636	3.60405e+06	3.04041e+06
2014	DALYs	China	Both	All ages	142971	3.48887e+06	3.20967e+06
2015	DALYs	China	Both	All ages	140376	3.42816e+06	3.30507e+06
2016	DALYs	China	Both	All ages	139805	3.41713e+06	3.31337e+06
2017	DALYs	China	Both	All ages	135763	3.36581e+06	3.31023e+06
2018	DALYs	China	Both	All ages	129146	3.33628e+06	3.31414e+06
2019	DALYs	China	Both	All ages	123430	3.3274e+06	3.29383e+06
2020	DALYs	China	Both	All ages	119443	3.33703e+06	3.18887e+06
2021	DALYs	China	Both	All ages	114254	3.34858e+06	3.14855e+06
