# Supplementary material for: Epidemiological trends and projections to 2035 of hepatitis B burden in China, 1990–2021
Source: PLoS One. 2025 Sep 2;20(9):e0330633. doi: 10.1371/journal.pone.0330633 (PMC12404462; doi:10.1371/journal.pone.0330633)
Supplement: S2 Table — (XLSX) [file pone.0330633.s002.xlsx]

## Sheet: Sheet1
year	measure	location	sex_name	age	Acute hepatitis B	up_95	low_95	Chronic hepatitis B including cirrhosis	up_95	low_95	Liver cancer due to hepatitis B	up_95	low_95	Total	up_95	low_95
1990	ASMR	China	Both	All ages	1.69	2.25	1.21	15.49	17.99	13.47	6.53	7.76	5.42	23.86	27.26	20.56
1991	ASMR	China	Both	All ages	1.64	2.13	1.2	15.25	17.56	13.27	6.46	7.68	5.31	23.58	27.15	20.48
1992	ASMR	China	Both	All ages	1.56	2	1.18	14.89	16.89	13.11	6.4	7.64	5.41	23.21	26.64	20.22
1993	ASMR	China	Both	All ages	1.47	1.85	1.15	14.53	16.53	12.77	6.39	7.45	5.44	22.75	25.98	20.02
1994	ASMR	China	Both	All ages	1.36	1.68	1.07	14.22	16	12.6	6.41	7.4	5.57	22.31	25.1	19.77
1995	ASMR	China	Both	All ages	1.27	1.56	1.01	13.63	15.38	12.27	6.48	7.38	5.68	21.97	24.49	19.57
1996	ASMR	China	Both	All ages	1.18	1.45	0.96	13.06	14.51	11.78	6.53	7.47	5.76	21.34	23.79	19.33
1997	ASMR	China	Both	All ages	1.1	1.33	0.89	12.71	14.36	11.5	6.57	7.5	5.72	20.73	22.77	18.71
1998	ASMR	China	Both	All ages	1.02	1.23	0.82	12.36	13.86	11.14	6.69	7.64	5.88	20.42	22.93	18.48
1999	ASMR	China	Both	All ages	0.95	1.15	0.79	12.15	13.75	11.04	6.82	7.76	5.91	20.13	22.24	18.15
2000	ASMR	China	Both	All ages	0.87	1.04	0.72	11.89	13.29	10.8	6.99	8.02	6.09	20.01	22.12	18.1
2001	ASMR	China	Both	All ages	0.76	0.91	0.63	11.65	13.03	10.54	6.93	7.82	6.04	19.58	21.54	17.74
2002	ASMR	China	Both	All ages	0.61	0.72	0.52	11.53	12.91	10.44	6.7	7.54	5.82	18.96	20.98	17.28
2003	ASMR	China	Both	All ages	0.47	0.54	0.4	11.41	12.8	10.42	6.34	7.17	5.52	18.33	20.54	16.61
2004	ASMR	China	Both	All ages	0.37	0.41	0.32	10.98	12.1	9.97	6.01	6.72	5.35	17.79	19.7	16.28
2005	ASMR	China	Both	All ages	0.31	0.35	0.27	10.19	11.25	9.25	5.82	6.45	5.21	17.11	18.76	15.57
2006	ASMR	China	Both	All ages	0.28	0.32	0.25	9.61	10.7	8.79	5.66	6.27	4.98	16.13	17.74	14.65
2007	ASMR	China	Both	All ages	0.25	0.28	0.22	9.28	10.22	8.44	5.62	6.41	4.94	15.48	17.39	14.13
2008	ASMR	China	Both	All ages	0.24	0.27	0.21	8.87	9.81	8.06	5.73	6.42	5.11	15.24	16.86	13.85
2009	ASMR	China	Both	All ages	0.22	0.25	0.2	8.45	9.56	7.6	5.68	6.44	5	14.77	16.32	13.4
2010	ASMR	China	Both	All ages	0.21	0.24	0.19	7.99	8.94	7.26	5.61	6.42	4.93	14.26	15.92	12.78
2011	ASMR	China	Both	All ages	0.2	0.23	0.18	7.53	8.48	6.69	5.42	6.14	4.76	13.61	15.21	12.32
2012	ASMR	China	Both	All ages	0.2	0.22	0.17	7.14	8.09	6.35	5.34	6.19	4.66	13.07	14.69	11.65
2013	ASMR	China	Both	All ages	0.19	0.22	0.17	6.76	7.61	6.02	5.46	6.28	4.78	12.79	14.43	11.42
2014	ASMR	China	Both	All ages	0.19	0.21	0.16	6.5	7.5	5.63	5.63	6.53	4.76	12.58	14.17	11.03
2015	ASMR	China	Both	All ages	0.18	0.21	0.15	6.35	7.33	5.44	5.6	6.54	4.73	12.28	14.09	10.65
2016	ASMR	China	Both	All ages	0.18	0.21	0.15	6.14	7.21	5.23	5.46	6.48	4.49	11.99	14	10.25
2017	ASMR	China	Both	All ages	0.17	0.2	0.14	5.98	7.11	4.94	5.39	6.58	4.4	11.7	13.9	9.84
2018	ASMR	China	Both	All ages	0.15	0.19	0.13	5.87	7.06	4.71	5.31	6.68	4.22	11.45	13.68	9.34
2019	ASMR	China	Both	All ages	0.14	0.17	0.11	5.8	7.12	4.66	5.18	6.66	4.03	11.19	13.7	9.03
2020	ASMR	China	Both	All ages	0.14	0.17	0.11	5.72	7.03	4.52	4.95	6.26	3.89	10.88	13.23	8.83
2021	ASMR	China	Both	All ages	0.13	0.17	0.1	5.72	7.03	4.52	4.83	6.19	3.76	10.68	13.22	8.57
1990	ASDR	China	Both	All ages	74.8962	98.6617	52.0483	479.319	555.493	405.526	220.051	260.912	181.344	774.267	883.765	667.733
1991	ASDR	China	Both	All ages	73.1571	93.1213	52.6226	474.535	551.406	412.202	217.431	260.608	179.901	765.124	884.601	662.444
1992	ASDR	China	Both	All ages	70.0322	88.9531	52.1614	466.945	538.766	405.639	216.209	257.533	182.997	753.186	866.873	657.707
1993	ASDR	China	Both	All ages	66.2336	82.6089	50.4562	455.567	518.718	400.615	215.936	251.502	184.742	737.736	837.46	648.359
1994	ASDR	China	Both	All ages	61.3539	75.044	46.9741	442.982	504.817	389	216.582	249.211	188.407	720.918	807.499	642.074
1995	ASDR	China	Both	All ages	57.2802	70.3918	44.7733	432.395	485.952	383.947	218.983	251.122	191.153	708.659	787.141	628.956
1996	ASDR	China	Both	All ages	53.3575	64.7498	42.7715	413.767	466.601	371.377	220.451	250.482	194.719	687.575	762.775	622.585
1997	ASDR	China	Both	All ages	49.7464	59.532	40.3619	395.433	439.998	355.824	221.47	250.521	195.133	666.649	728.005	602.68
1998	ASDR	China	Both	All ages	46.0473	54.7488	37.5743	382.719	428.872	346.151	224.241	255.263	196.86	653.007	728.143	589.441
1999	ASDR	China	Both	All ages	42.95	51.0631	35.7099	370.965	415.277	334.699	227.586	258.257	198.122	641.501	708.283	578.96
2000	ASDR	China	Both	All ages	39.0968	46.7784	32.3956	362.552	409.214	329.282	231.496	264.037	202.378	633.145	698.83	573.444
2001	ASDR	China	Both	All ages	34.3335	40.9447	28.7487	352.809	390.79	318.932	228.627	257.08	199.607	615.77	672.843	557.554
2002	ASDR	China	Both	All ages	28.0807	32.555	23.9055	344.53	383.197	313.157	218.263	245.681	190.133	590.873	652.093	537.267
2003	ASDR	China	Both	All ages	21.959	25.0084	18.7999	338.411	379.789	306.365	203.545	230.236	179.002	563.915	632.094	510.149
2004	ASDR	China	Both	All ages	17.5956	20.2941	15.3833	332.492	373.194	302.917	192.463	215.16	171.898	542.55	601.333	494.942
2005	ASDR	China	Both	All ages	15.1877	17.5507	13.3389	318.418	349.939	289.321	185.959	205.696	166.144	519.565	572.46	474.128
2006	ASDR	China	Both	All ages	13.9358	15.9532	12.2364	297.641	329.455	272.791	181.371	199.726	162.03	492.948	541.141	450.013
2007	ASDR	China	Both	All ages	12.6845	14.6165	11.0889	281.214	312.31	257.252	180.156	204.389	159.419	474.054	529.848	433.223
2008	ASDR	China	Both	All ages	11.917	13.7798	10.3966	271.174	298.908	246.724	183.144	204.512	163.993	466.236	513.647	421.762
2009	ASDR	China	Both	All ages	11.1802	12.9369	9.76375	258.684	286.201	234.412	179.967	203.998	158.73	449.831	496.927	407.004
2010	ASDR	China	Both	All ages	10.537	12.2684	9.17793	245.687	277.118	220.868	176.092	201.79	155.155	432.316	486.329	389.106
2011	ASDR	China	Both	All ages	10.0445	11.7082	8.64843	232.025	261.516	209.565	170.571	193.949	150.761	412.641	466.584	371.523
2012	ASDR	China	Both	All ages	9.66793	11.3347	8.26573	218.785	246.435	193.381	168.331	193.863	146.915	396.784	445.994	352.052
2013	ASDR	China	Both	All ages	9.37191	11.1209	8.07618	206.853	234.652	183.639	170.98	197.085	149.308	387.204	439.903	345.005
2014	ASDR	China	Both	All ages	9.06583	10.6043	7.76111	196.324	223.322	173.51	176.303	203.695	150.451	381.693	431.741	333.92
2015	ASDR	China	Both	All ages	8.70303	10.3614	7.42307	189.05	220.71	163.404	176.799	206.761	149.128	374.552	431.121	322.995
2016	ASDR	China	Both	All ages	8.4888	10.1256	7.26909	184.907	215.573	158.044	173.381	205.481	143.651	366.776	431.096	313.671
2017	ASDR	China	Both	All ages	8.12931	9.82936	6.6922	179.195	212	150.985	171.123	208.93	137.442	358.447	427.527	302.528
2018	ASDR	China	Both	All ages	7.66776	9.51244	6.24956	174.849	208.832	143.274	168.977	211.421	134.23	351.494	421.518	286.968
2019	ASDR	China	Both	All ages	7.27325	9.09023	5.85555	171.444	208.939	135.722	166.005	214.236	129.2	344.722	423.485	276.201
2020	ASDR	China	Both	All ages	7.16424	8.90968	5.5727	169.13	207.774	135.665	159.518	202.137	123.405	335.812	412.025	270.237
2021	ASDR	China	Both	All ages	6.81338	8.60702	5.27013	167.035	206.936	131.455	155.808	201.985	121.324	329.656	409.328	262.664
