# Supplementary material for: Epidemiological trends and projections to 2035 of hepatitis B burden in China, 1990–2021
Source: PLoS One. 2025 Sep 2;20(9):e0330633. doi: 10.1371/journal.pone.0330633 (PMC12404462; doi:10.1371/journal.pone.0330633)
Supplement: S3 Table — (XLSX) [file pone.0330633.s003.xlsx]

## Sheet: Sheet1
measure	metric	age	cause	sex	val	up_95	low_95
Deaths	Number	<5 years	Acute hepatitis B	Both	59.4163	87.0481	38.3479
Deaths	Number	5-9 years	Acute hepatitis B	Both	6.02328	8.43457	4.05353
Deaths	Number	10-14 years	Acute hepatitis B	Both	4.59749	6.07695	3.36704
Deaths	Number	15-19 years	Acute hepatitis B	Both	8.27803	11.3782	6.078
Deaths	Number	20-24 years	Acute hepatitis B	Both	16.2016	21.9724	11.7458
Deaths	Number	25-29 years	Acute hepatitis B	Both	32.0695	44.1885	23.0013
Deaths	Number	30-34 years	Acute hepatitis B	Both	80.2657	110.121	58.3037
Deaths	Number	35-39 years	Acute hepatitis B	Both	106.434	149.92	74.7511
Deaths	Number	40-44 years	Acute hepatitis B	Both	118.407	163.923	86.0516
Deaths	Number	45-49 years	Acute hepatitis B	Both	178.42	255.048	126.405
Deaths	Number	50-54 years	Acute hepatitis B	Both	233.366	331.262	168.743
Deaths	Number	55-59 years	Acute hepatitis B	Both	258.458	362.272	180.125
Deaths	Number	60-64 years	Acute hepatitis B	Both	215.015	300.518	156.664
Deaths	Number	65-69 years	Acute hepatitis B	Both	307.264	417.919	225.302
Deaths	Number	70-74 years	Acute hepatitis B	Both	278.205	380.028	205.405
Deaths	Number	75-79 years	Acute hepatitis B	Both	217.254	288.09	160.181
Deaths	Number	80-84 years	Acute hepatitis B	Both	151.097	201.039	112.751
Deaths	Number	85-89 years	Acute hepatitis B	Both	107.525	140.066	80.0367
Deaths	Number	90-94 years	Acute hepatitis B	Both	37.9191	48.3204	27.9947
Deaths	Number	>95	Acute hepatitis B	Both	7.77503	10.082	5.42939
Deaths	Number	<5 years	Acute hepatitis B	Female	19.3696	26.14	13.526
Deaths	Number	5-9 years	Acute hepatitis B	Female	2.07815	2.78061	1.51635
Deaths	Number	10-14 years	Acute hepatitis B	Female	1.88467	2.60729	1.33825
Deaths	Number	15-19 years	Acute hepatitis B	Female	2.35081	3.09991	1.76609
Deaths	Number	20-24 years	Acute hepatitis B	Female	4.81296	6.9281	3.34585
Deaths	Number	25-29 years	Acute hepatitis B	Female	5.18176	7.45909	3.42979
Deaths	Number	30-34 years	Acute hepatitis B	Female	12.5815	17.8459	8.23452
Deaths	Number	35-39 years	Acute hepatitis B	Female	12.3502	17.9133	8.27046
Deaths	Number	40-44 years	Acute hepatitis B	Female	17.5199	24.9764	11.9494
Deaths	Number	45-49 years	Acute hepatitis B	Female	23.0848	33.3046	15.5216
Deaths	Number	50-54 years	Acute hepatitis B	Female	45.1944	64.8189	29.9797
Deaths	Number	55-59 years	Acute hepatitis B	Female	60.2158	85.1188	40.7634
Deaths	Number	60-64 years	Acute hepatitis B	Female	56.2197	77.6787	38.9866
Deaths	Number	65-69 years	Acute hepatitis B	Female	91.9169	128.697	65.1104
Deaths	Number	70-74 years	Acute hepatitis B	Female	86.899	124.889	62.0072
Deaths	Number	75-79 years	Acute hepatitis B	Female	80.5672	112.633	56.1119
Deaths	Number	80-84 years	Acute hepatitis B	Female	54.8707	74.049	37.759
Deaths	Number	85-89 years	Acute hepatitis B	Female	35.12	47.8157	23.7585
Deaths	Number	90-94 years	Acute hepatitis B	Female	18.0998	24.5033	12.5633
Deaths	Number	>95	Acute hepatitis B	Female	5.23907	7.13558	3.39472
Deaths	Number	<5 years	Acute hepatitis B	Male	40.0467	62.8708	23.2658
Deaths	Number	5-9 years	Acute hepatitis B	Male	3.94513	6.09857	2.35059
Deaths	Number	10-14 years	Acute hepatitis B	Male	2.71282	3.97838	1.8125
Deaths	Number	15-19 years	Acute hepatitis B	Male	5.92722	8.71014	3.90427
Deaths	Number	20-24 years	Acute hepatitis B	Male	11.3886	16.4966	7.65317
Deaths	Number	25-29 years	Acute hepatitis B	Male	26.8877	38.1012	19.0125
Deaths	Number	30-34 years	Acute hepatitis B	Male	67.6841	95.2777	48.0542
Deaths	Number	35-39 years	Acute hepatitis B	Male	94.0838	134.599	64.2029
Deaths	Number	40-44 years	Acute hepatitis B	Male	100.888	146.736	69.1469
Deaths	Number	45-49 years	Acute hepatitis B	Male	155.335	228.197	105.445
Deaths	Number	50-54 years	Acute hepatitis B	Male	188.171	279.016	131.221
Deaths	Number	55-59 years	Acute hepatitis B	Male	198.242	293.841	129.657
Deaths	Number	60-64 years	Acute hepatitis B	Male	158.795	231.248	108.845
Deaths	Number	65-69 years	Acute hepatitis B	Male	215.347	313.183	145.537
Deaths	Number	70-74 years	Acute hepatitis B	Male	191.306	279.769	134.79
Deaths	Number	75-79 years	Acute hepatitis B	Male	136.687	189.916	96.1051
Deaths	Number	80-84 years	Acute hepatitis B	Male	96.2258	135.442	69.2541
Deaths	Number	85-89 years	Acute hepatitis B	Male	72.4052	100.23	51.532
Deaths	Number	90-94 years	Acute hepatitis B	Male	19.8193	26.5129	14.1584
Deaths	Number	>95	Acute hepatitis B	Male	2.53596	3.36634	1.81384
Deaths	Rate	<5 years	Acute hepatitis B	Both	0.0765001	0.112077	0.0493739
Deaths	Rate	5-9 years	Acute hepatitis B	Both	0.00628929	0.00880707	0.00423255
Deaths	Rate	10-14 years	Acute hepatitis B	Both	0.00533395	0.0070504	0.0039064
Deaths	Rate	15-19 years	Acute hepatitis B	Both	0.0110858	0.0152376	0.00813958
Deaths	Rate	20-24 years	Acute hepatitis B	Both	0.0221411	0.0300275	0.0160518
Deaths	Rate	25-29 years	Acute hepatitis B	Both	0.0370823	0.0510956	0.0265966
Deaths	Rate	30-34 years	Acute hepatitis B	Both	0.0662514	0.090894	0.0481239
Deaths	Rate	35-39 years	Acute hepatitis B	Both	0.100444	0.141483	0.0705444
Deaths	Rate	40-44 years	Acute hepatitis B	Both	0.129359	0.179085	0.0940108
Deaths	Rate	45-49 years	Acute hepatitis B	Both	0.161727	0.231186	0.114579
Deaths	Rate	50-54 years	Acute hepatitis B	Both	0.193089	0.274089	0.13962
Deaths	Rate	55-59 years	Acute hepatitis B	Both	0.235085	0.329511	0.163836
Deaths	Rate	60-64 years	Acute hepatitis B	Both	0.29452	0.411639	0.214593
Deaths	Rate	65-69 years	Acute hepatitis B	Both	0.400587	0.54485	0.293731
Deaths	Rate	70-74 years	Acute hepatitis B	Both	0.521996	0.713046	0.385402
Deaths	Rate	75-79 years	Acute hepatitis B	Both	0.655982	0.869865	0.483655
Deaths	Rate	80-84 years	Acute hepatitis B	Both	0.763428	1.01577	0.569684
Deaths	Rate	85-89 years	Acute hepatitis B	Both	1.12879	1.4704	0.840214
Deaths	Rate	90-94 years	Acute hepatitis B	Both	1.29329	1.64804	0.954802
Deaths	Rate	>95	Acute hepatitis B	Both	1.21656	1.57754	0.849538
Deaths	Rate	<5 years	Acute hepatitis B	Female	0.0537482	0.0725354	0.0375329
Deaths	Rate	5-9 years	Acute hepatitis B	Female	0.00463589	0.00620292	0.00338263
Deaths	Rate	10-14 years	Acute hepatitis B	Female	0.00468819	0.00648572	0.00332895
Deaths	Rate	15-19 years	Acute hepatitis B	Female	0.00679635	0.00896205	0.00510587
Deaths	Rate	20-24 years	Acute hepatitis B	Female	0.0140292	0.0201946	0.00975276
Deaths	Rate	25-29 years	Acute hepatitis B	Female	0.0126798	0.0182524	0.0083927
Deaths	Rate	30-34 years	Acute hepatitis B	Female	0.0215181	0.0305217	0.0140834
Deaths	Rate	35-39 years	Acute hepatitis B	Female	0.0239358	0.0347176	0.0160289
Deaths	Rate	40-44 years	Acute hepatitis B	Female	0.0392748	0.0559903	0.0267873
Deaths	Rate	45-49 years	Acute hepatitis B	Female	0.0425447	0.0613795	0.0286059
Deaths	Rate	50-54 years	Acute hepatitis B	Female	0.0756797	0.108542	0.0502021
Deaths	Rate	55-59 years	Acute hepatitis B	Female	0.109366	0.154596	0.0740361
Deaths	Rate	60-64 years	Acute hepatitis B	Female	0.154535	0.213521	0.107165
Deaths	Rate	65-69 years	Acute hepatitis B	Female	0.235906	0.330301	0.167107
Deaths	Rate	70-74 years	Acute hepatitis B	Female	0.316688	0.455137	0.225974
Deaths	Rate	75-79 years	Acute hepatitis B	Female	0.45995	0.643011	0.320337
Deaths	Rate	80-84 years	Acute hepatitis B	Female	0.49358	0.666095	0.339654
Deaths	Rate	85-89 years	Acute hepatitis B	Female	0.580993	0.791018	0.393038
Deaths	Rate	90-94 years	Acute hepatitis B	Female	0.852498	1.1541	0.59173
Deaths	Rate	>95	Acute hepatitis B	Female	1.0111	1.37711	0.655155
Deaths	Rate	<5 years	Acute hepatitis B	Male	0.0961952	0.15102	0.0558861
Deaths	Rate	5-9 years	Acute hepatitis B	Male	0.00774421	0.0119714	0.00461417
Deaths	Rate	10-14 years	Acute hepatitis B	Male	0.0058984	0.00865005	0.00394086
Deaths	Rate	15-19 years	Acute hepatitis B	Male	0.0147874	0.0217304	0.00974051
Deaths	Rate	20-24 years	Acute hepatitis B	Male	0.0293011	0.0424431	0.0196904
Deaths	Rate	25-29 years	Acute hepatitis B	Male	0.058944	0.0835265	0.0416797
Deaths	Rate	30-34 years	Acute hepatitis B	Male	0.107977	0.151997	0.0766613
Deaths	Rate	35-39 years	Acute hepatitis B	Male	0.173056	0.247578	0.118094
Deaths	Rate	40-44 years	Acute hepatitis B	Male	0.214996	0.312702	0.147355
Deaths	Rate	45-49 years	Acute hepatitis B	Male	0.277079	0.407048	0.188088
Deaths	Rate	50-54 years	Acute hepatitis B	Male	0.307766	0.456349	0.214621
Deaths	Rate	55-59 years	Acute hepatitis B	Male	0.361204	0.53539	0.23624
Deaths	Rate	60-64 years	Acute hepatitis B	Male	0.433567	0.631388	0.297184
Deaths	Rate	65-69 years	Acute hepatitis B	Male	0.570606	0.829841	0.385629
Deaths	Rate	70-74 years	Acute hepatitis B	Male	0.739878	1.08201	0.5213
Deaths	Rate	75-79 years	Acute hepatitis B	Male	0.876063	1.21722	0.615962
Deaths	Rate	80-84 years	Acute hepatitis B	Male	1.10923	1.56129	0.798321
Deaths	Rate	85-89 years	Acute hepatitis B	Male	2.08006	2.87941	1.48042
Deaths	Rate	90-94 years	Acute hepatitis B	Male	2.45035	3.27792	1.75047
Deaths	Rate	>95	Acute hepatitis B	Male	2.09681	2.7834	1.49974
Deaths	Number	<5 years	Chronic hepatitis B including cirrhosis	Both	5.89137	9.52095	3.20353
Deaths	Number	5-9 years	Chronic hepatitis B including cirrhosis	Both	22.8422	32.0887	15.2722
Deaths	Number	10-14 years	Chronic hepatitis B including cirrhosis	Both	29.4858	39.2242	21.5731
Deaths	Number	15-19 years	Chronic hepatitis B including cirrhosis	Both	81.4497	106.978	59.455
Deaths	Number	20-24 years	Chronic hepatitis B including cirrhosis	Both	264.085	337.614	195.565
Deaths	Number	25-29 years	Chronic hepatitis B including cirrhosis	Both	712.315	872.551	561.46
Deaths	Number	30-34 years	Chronic hepatitis B including cirrhosis	Both	2308.95	2858.33	1829.82
Deaths	Number	35-39 years	Chronic hepatitis B including cirrhosis	Both	3908.96	5024.46	2984.39
Deaths	Number	40-44 years	Chronic hepatitis B including cirrhosis	Both	5747	7251.77	4400.63
Deaths	Number	45-49 years	Chronic hepatitis B including cirrhosis	Both	8370.27	10846.4	6242.03
Deaths	Number	50-54 years	Chronic hepatitis B including cirrhosis	Both	12195.3	15923.6	9062.64
Deaths	Number	55-59 years	Chronic hepatitis B including cirrhosis	Both	13436.5	17255.1	10132.5
Deaths	Number	60-64 years	Chronic hepatitis B including cirrhosis	Both	10926.3	13835	8250.64
Deaths	Number	65-69 years	Chronic hepatitis B including cirrhosis	Both	14455.7	18341.5	11094.2
Deaths	Number	70-74 years	Chronic hepatitis B including cirrhosis	Both	13818.5	17132.3	10752.8
Deaths	Number	75-79 years	Chronic hepatitis B including cirrhosis	Both	12007.3	14790.4	9570.8
Deaths	Number	80-84 years	Chronic hepatitis B including cirrhosis	Both	9238.03	11354.3	7276.43
Deaths	Number	85-89 years	Chronic hepatitis B including cirrhosis	Both	6145.83	7476.87	4848.94
Deaths	Number	90-94 years	Chronic hepatitis B including cirrhosis	Both	1879.93	2361.3	1411.11
Deaths	Number	>95	Chronic hepatitis B including cirrhosis	Both	378.193	498.467	260.444
Deaths	Number	<5 years	Chronic hepatitis B including cirrhosis	Female	1.17011	2.17213	0.529096
Deaths	Number	5-9 years	Chronic hepatitis B including cirrhosis	Female	4.34328	6.82604	2.63525
Deaths	Number	10-14 years	Chronic hepatitis B including cirrhosis	Female	7.53166	10.9137	4.9033
Deaths	Number	15-19 years	Chronic hepatitis B including cirrhosis	Female	17.8728	26.651	11.231
Deaths	Number	20-24 years	Chronic hepatitis B including cirrhosis	Female	53.8127	80.9072	35.1787
Deaths	Number	25-29 years	Chronic hepatitis B including cirrhosis	Female	100.387	144.218	68.6623
Deaths	Number	30-34 years	Chronic hepatitis B including cirrhosis	Female	257.949	362.244	184.493
Deaths	Number	35-39 years	Chronic hepatitis B including cirrhosis	Female	399.422	566.443	286.677
Deaths	Number	40-44 years	Chronic hepatitis B including cirrhosis	Female	639.777	889.642	466.713
Deaths	Number	45-49 years	Chronic hepatitis B including cirrhosis	Female	1076.12	1544.64	766.734
Deaths	Number	50-54 years	Chronic hepatitis B including cirrhosis	Female	2048.19	3000.85	1460.88
Deaths	Number	55-59 years	Chronic hepatitis B including cirrhosis	Female	2907.03	4148.73	2093.64
Deaths	Number	60-64 years	Chronic hepatitis B including cirrhosis	Female	2796.33	3924.17	2022.25
Deaths	Number	65-69 years	Chronic hepatitis B including cirrhosis	Female	4450.88	6089.15	3208.49
Deaths	Number	70-74 years	Chronic hepatitis B including cirrhosis	Female	4779.94	6400.02	3516.03
Deaths	Number	75-79 years	Chronic hepatitis B including cirrhosis	Female	4264.72	5751.6	3084.92
Deaths	Number	80-84 years	Chronic hepatitis B including cirrhosis	Female	3674.4	4996.5	2626.95
Deaths	Number	85-89 years	Chronic hepatitis B including cirrhosis	Female	2287.28	3154.44	1575.4
Deaths	Number	90-94 years	Chronic hepatitis B including cirrhosis	Female	837.979	1198.01	556.8
Deaths	Number	>95	Chronic hepatitis B including cirrhosis	Female	238.169	339.085	145.782
Deaths	Number	<5 years	Chronic hepatitis B including cirrhosis	Male	4.72125	7.98387	2.54853
Deaths	Number	5-9 years	Chronic hepatitis B including cirrhosis	Male	18.4989	26.7086	12.1178
Deaths	Number	10-14 years	Chronic hepatitis B including cirrhosis	Male	21.9542	30.124	15.6886
Deaths	Number	15-19 years	Chronic hepatitis B including cirrhosis	Male	63.5768	85.9252	45.1779
Deaths	Number	20-24 years	Chronic hepatitis B including cirrhosis	Male	210.272	275.7	149.194
Deaths	Number	25-29 years	Chronic hepatitis B including cirrhosis	Male	611.928	770.055	468.206
Deaths	Number	30-34 years	Chronic hepatitis B including cirrhosis	Male	2051	2588.48	1580
Deaths	Number	35-39 years	Chronic hepatitis B including cirrhosis	Male	3509.54	4601.16	2631.24
Deaths	Number	40-44 years	Chronic hepatitis B including cirrhosis	Male	5107.22	6577.98	3859.91
Deaths	Number	45-49 years	Chronic hepatitis B including cirrhosis	Male	7294.15	9761.1	5304.55
Deaths	Number	50-54 years	Chronic hepatitis B including cirrhosis	Male	10147.1	13824.9	7428.74
Deaths	Number	55-59 years	Chronic hepatitis B including cirrhosis	Male	10529.5	14111.6	7455.65
Deaths	Number	60-64 years	Chronic hepatitis B including cirrhosis	Male	8130	10847.7	5791.47
Deaths	Number	65-69 years	Chronic hepatitis B including cirrhosis	Male	10004.8	13386.4	7218.05
Deaths	Number	70-74 years	Chronic hepatitis B including cirrhosis	Male	9038.51	11842.6	6664.7
Deaths	Number	75-79 years	Chronic hepatitis B including cirrhosis	Male	7742.55	10044.9	5781.82
Deaths	Number	80-84 years	Chronic hepatitis B including cirrhosis	Male	5563.63	7343.6	4262.42
Deaths	Number	85-89 years	Chronic hepatitis B including cirrhosis	Male	3858.55	4911.56	3012.02
Deaths	Number	90-94 years	Chronic hepatitis B including cirrhosis	Male	1041.95	1353.56	771.525
Deaths	Number	>95	Chronic hepatitis B including cirrhosis	Male	140.024	180.332	105.723
Deaths	Rate	<5 years	Chronic hepatitis B including cirrhosis	Both	0.00758529	0.0122585	0.00412463
Deaths	Rate	5-9 years	Chronic hepatitis B including cirrhosis	Both	0.023851	0.0335059	0.0159467
Deaths	Rate	10-14 years	Chronic hepatitis B including cirrhosis	Both	0.0342091	0.0455074	0.0250288
Deaths	Rate	15-19 years	Chronic hepatitis B including cirrhosis	Both	0.109076	0.143263	0.0796214
Deaths	Rate	20-24 years	Chronic hepatitis B including cirrhosis	Both	0.360899	0.461384	0.26726
Deaths	Rate	25-29 years	Chronic hepatitis B including cirrhosis	Both	0.823656	1.00894	0.649221
Deaths	Rate	30-34 years	Chronic hepatitis B including cirrhosis	Both	1.90581	2.35927	1.51034
Deaths	Rate	35-39 years	Chronic hepatitis B including cirrhosis	Both	3.68898	4.7417	2.81644
Deaths	Rate	40-44 years	Chronic hepatitis B including cirrhosis	Both	6.27856	7.92251	4.80767
Deaths	Rate	45-49 years	Chronic hepatitis B including cirrhosis	Both	7.58716	9.83163	5.65804
Deaths	Rate	50-54 years	Chronic hepatitis B including cirrhosis	Both	10.0905	13.1753	7.49852
Deaths	Rate	55-59 years	Chronic hepatitis B including cirrhosis	Both	12.2214	15.6947	9.21624
Deaths	Rate	60-64 years	Chronic hepatitis B including cirrhosis	Both	14.9665	18.9508	11.3014
Deaths	Rate	65-69 years	Chronic hepatitis B including cirrhosis	Both	18.8461	23.9122	14.4637
Deaths	Rate	70-74 years	Chronic hepatitis B including cirrhosis	Both	25.9275	32.1453	20.1754
Deaths	Rate	75-79 years	Chronic hepatitis B including cirrhosis	Both	36.255	44.6583	28.8983
Deaths	Rate	80-84 years	Chronic hepatitis B including cirrhosis	Both	46.6759	57.3687	36.7648
Deaths	Rate	85-89 years	Chronic hepatitis B including cirrhosis	Both	64.518	78.4911	50.9035
Deaths	Rate	90-94 years	Chronic hepatitis B including cirrhosis	Both	64.118	80.5359	48.1283
Deaths	Rate	>95	Chronic hepatitis B including cirrhosis	Both	59.1761	77.9954	40.7518
Deaths	Rate	<5 years	Chronic hepatitis B including cirrhosis	Female	0.00324692	0.00602741	0.00146818
Deaths	Rate	5-9 years	Chronic hepatitis B including cirrhosis	Female	0.00968889	0.0152274	0.00587866
Deaths	Rate	10-14 years	Chronic hepatitis B including cirrhosis	Female	0.0187353	0.0271483	0.0121971
Deaths	Rate	15-19 years	Chronic hepatitis B including cirrhosis	Female	0.0516715	0.0770497	0.0324694
Deaths	Rate	20-24 years	Chronic hepatitis B including cirrhosis	Female	0.156858	0.235835	0.102542
Deaths	Rate	25-29 years	Chronic hepatitis B including cirrhosis	Female	0.245647	0.352903	0.168017
Deaths	Rate	30-34 years	Chronic hepatitis B including cirrhosis	Female	0.441169	0.619544	0.315538
Deaths	Rate	35-39 years	Chronic hepatitis B including cirrhosis	Female	0.774117	1.09782	0.555606
Deaths	Rate	40-44 years	Chronic hepatitis B including cirrhosis	Female	1.43421	1.99434	1.04625
Deaths	Rate	45-49 years	Chronic hepatitis B including cirrhosis	Female	1.98327	2.84673	1.41307
Deaths	Rate	50-54 years	Chronic hepatitis B including cirrhosis	Female	3.42977	5.02503	2.4463
Deaths	Rate	55-59 years	Chronic hepatitis B including cirrhosis	Female	5.27986	7.53509	3.80254
Deaths	Rate	60-64 years	Chronic hepatitis B including cirrhosis	Female	7.68649	10.7867	5.55872
Deaths	Rate	65-69 years	Chronic hepatitis B including cirrhosis	Female	11.4232	15.6279	8.23462
Deaths	Rate	70-74 years	Chronic hepatitis B including cirrhosis	Female	17.4196	23.3237	12.8135
Deaths	Rate	75-79 years	Chronic hepatitis B including cirrhosis	Female	24.3468	32.8353	17.6115
Deaths	Rate	80-84 years	Chronic hepatitis B including cirrhosis	Female	33.0524	44.9452	23.6303
Deaths	Rate	85-89 years	Chronic hepatitis B including cirrhosis	Female	37.8386	52.184	26.062
Deaths	Rate	90-94 years	Chronic hepatitis B including cirrhosis	Female	39.4686	56.4258	26.2252
Deaths	Rate	>95	Chronic hepatitis B including cirrhosis	Female	45.9648	65.4408	28.1348
Deaths	Rate	<5 years	Chronic hepatitis B including cirrhosis	Male	0.0113408	0.0191779	0.00612177
Deaths	Rate	5-9 years	Chronic hepatitis B including cirrhosis	Male	0.036313	0.0524285	0.0237871
Deaths	Rate	10-14 years	Chronic hepatitis B including cirrhosis	Male	0.0477342	0.0654977	0.0341111
Deaths	Rate	15-19 years	Chronic hepatitis B including cirrhosis	Male	0.158614	0.214369	0.112711
Deaths	Rate	20-24 years	Chronic hepatitis B including cirrhosis	Male	0.540998	0.709332	0.383854
Deaths	Rate	25-29 years	Chronic hepatitis B including cirrhosis	Male	1.34148	1.68813	1.02641
Deaths	Rate	30-34 years	Chronic hepatitis B including cirrhosis	Male	3.27198	4.12943	2.52059
Deaths	Rate	35-39 years	Chronic hepatitis B including cirrhosis	Male	6.45538	8.46329	4.83985
Deaths	Rate	40-44 years	Chronic hepatitis B including cirrhosis	Male	10.8837	14.018	8.22565
Deaths	Rate	45-49 years	Chronic hepatitis B including cirrhosis	Male	13.011	17.4114	9.46202
Deaths	Rate	50-54 years	Chronic hepatitis B including cirrhosis	Male	16.5962	22.6114	12.1502
Deaths	Rate	55-59 years	Chronic hepatitis B including cirrhosis	Male	19.1852	25.712	13.5845
Deaths	Rate	60-64 years	Chronic hepatitis B including cirrhosis	Male	22.1977	29.6179	15.8127
Deaths	Rate	65-69 years	Chronic hepatitis B including cirrhosis	Male	26.5097	35.47	19.1257
Deaths	Rate	70-74 years	Chronic hepatitis B including cirrhosis	Male	34.9564	45.8013	25.7757
Deaths	Rate	75-79 years	Chronic hepatitis B including cirrhosis	Male	49.624	64.3802	37.0572
Deaths	Rate	80-84 years	Chronic hepatitis B including cirrhosis	Male	64.1343	84.6527	49.1347
Deaths	Rate	85-89 years	Chronic hepatitis B including cirrhosis	Male	110.849	141.1	86.5295
Deaths	Rate	90-94 years	Chronic hepatitis B including cirrhosis	Male	128.821	167.347	95.3872
Deaths	Rate	>95	Chronic hepatitis B including cirrhosis	Male	115.777	149.104	87.4153
Deaths	Number	<5 years	Liver cancer due to hepatitis B	Both	0	0	0
Deaths	Number	5-9 years	Liver cancer due to hepatitis B	Both	0	0	0
Deaths	Number	10-14 years	Liver cancer due to hepatitis B	Both	57.3869	76.3073	44.5214
Deaths	Number	15-19 years	Liver cancer due to hepatitis B	Both	78.2014	102.029	60.7207
Deaths	Number	20-24 years	Liver cancer due to hepatitis B	Both	204.581	282.606	143.616
Deaths	Number	25-29 years	Liver cancer due to hepatitis B	Both	758.612	948.559	595.555
Deaths	Number	30-34 years	Liver cancer due to hepatitis B	Both	2489.54	3255.7	1919.48
Deaths	Number	35-39 years	Liver cancer due to hepatitis B	Both	3770.7	5041.79	2842
Deaths	Number	40-44 years	Liver cancer due to hepatitis B	Both	5571.26	7455.41	4167.53
Deaths	Number	45-49 years	Liver cancer due to hepatitis B	Both	9758.54	13054.4	7145.78
Deaths	Number	50-54 years	Liver cancer due to hepatitis B	Both	13304.5	18185.8	9766.31
Deaths	Number	55-59 years	Liver cancer due to hepatitis B	Both	13148.8	17727.7	9451.92
Deaths	Number	60-64 years	Liver cancer due to hepatitis B	Both	11259.5	15310.1	8122.32
Deaths	Number	65-69 years	Liver cancer due to hepatitis B	Both	13861.9	17857.4	10045.7
Deaths	Number	70-74 years	Liver cancer due to hepatitis B	Both	10257.2	13712.1	7493.51
Deaths	Number	75-79 years	Liver cancer due to hepatitis B	Both	6918.26	9001.18	5238.64
Deaths	Number	80-84 years	Liver cancer due to hepatitis B	Both	5120.89	6785.43	3831.7
Deaths	Number	85-89 years	Liver cancer due to hepatitis B	Both	2693.3	3516.3	2047.04
Deaths	Number	90-94 years	Liver cancer due to hepatitis B	Both	837.706	1153.43	603.876
Deaths	Number	>95	Liver cancer due to hepatitis B	Both	102.778	151.762	63.8205
Deaths	Number	<5 years	Liver cancer due to hepatitis B	Female	0	0	0
Deaths	Number	5-9 years	Liver cancer due to hepatitis B	Female	0	0	0
Deaths	Number	10-14 years	Liver cancer due to hepatitis B	Female	15.3966	20.3244	11.7193
Deaths	Number	15-19 years	Liver cancer due to hepatitis B	Female	13.948	17.8892	10.8383
Deaths	Number	20-24 years	Liver cancer due to hepatitis B	Female	36.6012	50.0286	25.7461
Deaths	Number	25-29 years	Liver cancer due to hepatitis B	Female	90.6155	129.625	64.2233
Deaths	Number	30-34 years	Liver cancer due to hepatitis B	Female	221.309	306.635	156.766
Deaths	Number	35-39 years	Liver cancer due to hepatitis B	Female	287.637	418.413	197.609
Deaths	Number	40-44 years	Liver cancer due to hepatitis B	Female	421.45	594.523	291.742
Deaths	Number	45-49 years	Liver cancer due to hepatitis B	Female	902.432	1267.48	640.152
Deaths	Number	50-54 years	Liver cancer due to hepatitis B	Female	1457.71	1986.51	996.586
Deaths	Number	55-59 years	Liver cancer due to hepatitis B	Female	1754.27	2557.58	1163.2
Deaths	Number	60-64 years	Liver cancer due to hepatitis B	Female	1731.9	2511.05	1111.17
Deaths	Number	65-69 years	Liver cancer due to hepatitis B	Female	2533.73	3544.09	1690.37
Deaths	Number	70-74 years	Liver cancer due to hepatitis B	Female	2075.36	2844.1	1358.22
Deaths	Number	75-79 years	Liver cancer due to hepatitis B	Female	1499.44	2022.18	1027.74
Deaths	Number	80-84 years	Liver cancer due to hepatitis B	Female	1191.54	1637.08	782.648
Deaths	Number	85-89 years	Liver cancer due to hepatitis B	Female	642.408	895.226	433.23
Deaths	Number	90-94 years	Liver cancer due to hepatitis B	Female	219.294	328.111	138.817
Deaths	Number	>95	Liver cancer due to hepatitis B	Female	33.6849	56.2467	17.825
Deaths	Number	<5 years	Liver cancer due to hepatitis B	Male	0	0	0
Deaths	Number	5-9 years	Liver cancer due to hepatitis B	Male	0	0	0
Deaths	Number	10-14 years	Liver cancer due to hepatitis B	Male	41.9902	59.4724	30.7342
Deaths	Number	15-19 years	Liver cancer due to hepatitis B	Male	64.2533	87.7698	47.7957
Deaths	Number	20-24 years	Liver cancer due to hepatitis B	Male	167.98	241.854	113.473
Deaths	Number	25-29 years	Liver cancer due to hepatitis B	Male	667.997	861.8	513.769
Deaths	Number	30-34 years	Liver cancer due to hepatitis B	Male	2268.23	2994.89	1731.44
Deaths	Number	35-39 years	Liver cancer due to hepatitis B	Male	3483.06	4732.49	2596.54
Deaths	Number	40-44 years	Liver cancer due to hepatitis B	Male	5149.81	7033.57	3747.11
Deaths	Number	45-49 years	Liver cancer due to hepatitis B	Male	8856.11	12118.8	6369.08
Deaths	Number	50-54 years	Liver cancer due to hepatitis B	Male	11846.8	16856.5	8486.83
Deaths	Number	55-59 years	Liver cancer due to hepatitis B	Male	11394.6	15834.2	7863.54
Deaths	Number	60-64 years	Liver cancer due to hepatitis B	Male	9527.58	13439.3	6796.64
Deaths	Number	65-69 years	Liver cancer due to hepatitis B	Male	11328.1	15258.7	7841.91
Deaths	Number	70-74 years	Liver cancer due to hepatitis B	Male	8181.8	11312.7	5901.66
Deaths	Number	75-79 years	Liver cancer due to hepatitis B	Male	5418.82	7515	3917.32
Deaths	Number	80-84 years	Liver cancer due to hepatitis B	Male	3929.35	5391.93	2883.36
Deaths	Number	85-89 years	Liver cancer due to hepatitis B	Male	2050.89	2695.59	1551.58
Deaths	Number	90-94 years	Liver cancer due to hepatitis B	Male	618.411	852.037	448.19
Deaths	Number	>95	Liver cancer due to hepatitis B	Male	69.0932	98.2785	45.6086
Deaths	Rate	<5 years	Liver cancer due to hepatitis B	Both	0	0	0
Deaths	Rate	5-9 years	Liver cancer due to hepatitis B	Both	0	0	0
Deaths	Rate	10-14 years	Liver cancer due to hepatitis B	Both	0.0665796	0.0885308	0.0516532
Deaths	Rate	15-19 years	Liver cancer due to hepatitis B	Both	0.104726	0.136636	0.0813164
Deaths	Rate	20-24 years	Liver cancer due to hepatitis B	Both	0.279581	0.38621	0.196265
Deaths	Rate	25-29 years	Liver cancer due to hepatitis B	Both	0.87719	1.09683	0.688645
Deaths	Rate	30-34 years	Liver cancer due to hepatitis B	Both	2.05487	2.68725	1.58434
Deaths	Rate	35-39 years	Liver cancer due to hepatitis B	Both	3.5585	4.75806	2.68206
Deaths	Rate	40-44 years	Liver cancer due to hepatitis B	Both	6.08657	8.14499	4.553
Deaths	Rate	45-49 years	Liver cancer due to hepatitis B	Both	8.84555	11.8331	6.47723
Deaths	Rate	50-54 years	Liver cancer due to hepatitis B	Both	11.0083	15.0471	8.08075
Deaths	Rate	55-59 years	Liver cancer due to hepatitis B	Both	11.9598	16.1246	8.59716
Deaths	Rate	60-64 years	Liver cancer due to hepatitis B	Both	15.4228	20.9713	11.1257
Deaths	Rate	65-69 years	Liver cancer due to hepatitis B	Both	18.072	23.2811	13.0968
Deaths	Rate	70-74 years	Liver cancer due to hepatitis B	Both	19.2455	25.728	14.0601
Deaths	Rate	75-79 years	Liver cancer due to hepatitis B	Both	20.8891	27.1783	15.8177
Deaths	Rate	80-84 years	Liver cancer due to hepatitis B	Both	25.8737	34.2839	19.36
Deaths	Rate	85-89 years	Liver cancer due to hepatitis B	Both	28.2739	36.9137	21.4895
Deaths	Rate	90-94 years	Liver cancer due to hepatitis B	Both	28.5713	39.3395	20.5961
Deaths	Rate	>95	Liver cancer due to hepatitis B	Both	16.0817	23.7463	9.98602
Deaths	Rate	<5 years	Liver cancer due to hepatitis B	Female	0	0	0
Deaths	Rate	5-9 years	Liver cancer due to hepatitis B	Female	0	0	0
Deaths	Rate	10-14 years	Liver cancer due to hepatitis B	Female	0.0382997	0.0505577	0.0291521
Deaths	Rate	15-19 years	Liver cancer due to hepatitis B	Female	0.0403247	0.0517189	0.0313341
Deaths	Rate	20-24 years	Liver cancer due to hepatitis B	Female	0.106688	0.145828	0.075047
Deaths	Rate	25-29 years	Liver cancer due to hepatitis B	Female	0.221736	0.317192	0.157155
Deaths	Rate	30-34 years	Liver cancer due to hepatitis B	Female	0.378503	0.524437	0.268115
Deaths	Rate	35-39 years	Liver cancer due to hepatitis B	Female	0.557467	0.810923	0.382984
Deaths	Rate	40-44 years	Liver cancer due to hepatitis B	Female	0.944778	1.33276	0.654006
Deaths	Rate	45-49 years	Liver cancer due to hepatitis B	Female	1.66316	2.33593	1.17978
Deaths	Rate	50-54 years	Liver cancer due to hepatitis B	Female	2.44099	3.32649	1.66882
Deaths	Rate	55-59 years	Liver cancer due to hepatitis B	Female	3.18618	4.64518	2.11265
Deaths	Rate	60-64 years	Liver cancer due to hepatitis B	Female	4.76059	6.90232	3.05436
Deaths	Rate	65-69 years	Liver cancer due to hepatitis B	Female	6.50285	9.09594	4.33836
Deaths	Rate	70-74 years	Liver cancer due to hepatitis B	Female	7.56328	10.3648	4.94979
Deaths	Rate	75-79 years	Liver cancer due to hepatitis B	Female	8.56017	11.5444	5.86728
Deaths	Rate	80-84 years	Liver cancer due to hepatitis B	Female	10.7183	14.7261	7.04018
Deaths	Rate	85-89 years	Liver cancer due to hepatitis B	Female	10.6274	14.8098	7.16695
Deaths	Rate	90-94 years	Liver cancer due to hepatitis B	Female	10.3287	15.4539	6.53824
Deaths	Rate	>95	Liver cancer due to hepatitis B	Female	6.50094	10.8552	3.44008
Deaths	Rate	<5 years	Liver cancer due to hepatitis B	Male	0	0	0
Deaths	Rate	5-9 years	Liver cancer due to hepatitis B	Male	0	0	0
Deaths	Rate	10-14 years	Liver cancer due to hepatitis B	Male	0.091298	0.129309	0.0668244
Deaths	Rate	15-19 years	Liver cancer due to hepatitis B	Male	0.160301	0.218971	0.119242
Deaths	Rate	20-24 years	Liver cancer due to hepatitis B	Male	0.432185	0.622252	0.291949
Deaths	Rate	25-29 years	Liver cancer due to hepatitis B	Male	1.4644	1.88926	1.1263
Deaths	Rate	30-34 years	Liver cancer due to hepatitis B	Male	3.61853	4.77777	2.76219
Deaths	Rate	35-39 years	Liver cancer due to hepatitis B	Male	6.40668	8.70485	4.77602
Deaths	Rate	40-44 years	Liver cancer due to hepatitis B	Male	10.9745	14.9889	7.98526
Deaths	Rate	45-49 years	Liver cancer due to hepatitis B	Male	15.7971	21.6171	11.3609
Deaths	Rate	50-54 years	Liver cancer due to hepatitis B	Male	19.3762	27.5699	13.8807
Deaths	Rate	55-59 years	Liver cancer due to hepatitis B	Male	20.7614	28.8505	14.3277
Deaths	Rate	60-64 years	Liver cancer due to hepatitis B	Male	26.0136	36.6939	18.5572
Deaths	Rate	65-69 years	Liver cancer due to hepatitis B	Male	30.0162	40.4309	20.7787
Deaths	Rate	70-74 years	Liver cancer due to hepatitis B	Male	31.6431	43.7517	22.8247
Deaths	Rate	75-79 years	Liver cancer due to hepatitis B	Male	34.7306	48.1656	25.1071
Deaths	Rate	80-84 years	Liver cancer due to hepatitis B	Male	45.2952	62.155	33.2377
Deaths	Rate	85-89 years	Liver cancer due to hepatitis B	Male	58.9182	77.439	44.5739
Deaths	Rate	90-94 years	Liver cancer due to hepatitis B	Male	76.4571	105.341	55.4118
Deaths	Rate	>95	Liver cancer due to hepatitis B	Male	57.1284	81.2598	37.7106
Deaths	Number	<5 years	Total burden related to hepatitis B	Both	65.3077	95.2246	42.3794
Deaths	Number	5-9 years	Total burden related to hepatitis B	Both	28.8655	38.7167	20.7087
Deaths	Number	10-14 years	Total burden related to hepatitis B	Both	91.4702	113.636	75.0755
Deaths	Number	15-19 years	Total burden related to hepatitis B	Both	167.929	210.535	131.867
Deaths	Number	20-24 years	Total burden related to hepatitis B	Both	484.867	608.551	362.37
Deaths	Number	25-29 years	Total burden related to hepatitis B	Both	1503	1812.49	1217.15
Deaths	Number	30-34 years	Total burden related to hepatitis B	Both	4878.76	6015.43	3904.88
Deaths	Number	35-39 years	Total burden related to hepatitis B	Both	7786.09	9902.56	6049.5
Deaths	Number	40-44 years	Total burden related to hepatitis B	Both	11436.7	14616.9	8904.16
Deaths	Number	45-49 years	Total burden related to hepatitis B	Both	18307.2	23377.3	14094.2
Deaths	Number	50-54 years	Total burden related to hepatitis B	Both	25733.2	33263	19905.4
Deaths	Number	55-59 years	Total burden related to hepatitis B	Both	26843.8	34867.5	20116
Deaths	Number	60-64 years	Total burden related to hepatitis B	Both	22400.8	28629	17086.9
Deaths	Number	65-69 years	Total burden related to hepatitis B	Both	28624.8	35128.1	22554.3
Deaths	Number	70-74 years	Total burden related to hepatitis B	Both	24353.8	30166.2	19607
Deaths	Number	75-79 years	Total burden related to hepatitis B	Both	19142.8	23647.2	15630
Deaths	Number	80-84 years	Total burden related to hepatitis B	Both	14510	17820.1	11716.8
Deaths	Number	85-89 years	Total burden related to hepatitis B	Both	8946.65	10903	7251.99
Deaths	Number	90-94 years	Total burden related to hepatitis B	Both	2755.56	3436.25	2113.43
Deaths	Number	>95	Total burden related to hepatitis B	Both	488.747	633.839	354.108
Deaths	Number	<5 years	Total burden related to hepatitis B	Female	20.5397	27.666	14.4553
Deaths	Number	5-9 years	Total burden related to hepatitis B	Female	6.42143	9.04321	4.45036
Deaths	Number	10-14 years	Total burden related to hepatitis B	Female	24.813	31.7832	19.5807
Deaths	Number	15-19 years	Total burden related to hepatitis B	Female	34.1717	45.1906	26.203
Deaths	Number	20-24 years	Total burden related to hepatitis B	Female	95.2269	131.907	68.3789
Deaths	Number	25-29 years	Total burden related to hepatitis B	Female	196.184	274.938	140.292
Deaths	Number	30-34 years	Total burden related to hepatitis B	Female	491.839	668.903	355.466
Deaths	Number	35-39 years	Total burden related to hepatitis B	Female	699.41	958.784	506.098
Deaths	Number	40-44 years	Total burden related to hepatitis B	Female	1078.75	1476.12	786.714
Deaths	Number	45-49 years	Total burden related to hepatitis B	Female	2001.64	2724.55	1460.06
Deaths	Number	50-54 years	Total burden related to hepatitis B	Female	3551.1	4905.48	2579.26
Deaths	Number	55-59 years	Total burden related to hepatitis B	Female	4721.52	6568.19	3390.93
Deaths	Number	60-64 years	Total burden related to hepatitis B	Female	4584.45	6235.28	3351.2
Deaths	Number	65-69 years	Total burden related to hepatitis B	Female	7076.53	9268.78	5251.65
Deaths	Number	70-74 years	Total burden related to hepatitis B	Female	6942.2	9134.68	5230.74
Deaths	Number	75-79 years	Total burden related to hepatitis B	Female	5844.73	7644.64	4335.88
Deaths	Number	80-84 years	Total burden related to hepatitis B	Female	4920.8	6451.06	3628.87
Deaths	Number	85-89 years	Total burden related to hepatitis B	Female	2964.81	3992.42	2131.42
Deaths	Number	90-94 years	Total burden related to hepatitis B	Female	1075.37	1467.09	736.193
Deaths	Number	>95	Total burden related to hepatitis B	Female	277.093	387.068	173.677
Deaths	Number	<5 years	Total burden related to hepatitis B	Male	44.768	67.8652	26.4498
Deaths	Number	5-9 years	Total burden related to hepatitis B	Male	22.4441	30.7812	15.76
Deaths	Number	10-14 years	Total burden related to hepatitis B	Male	66.6572	87.0829	52.0838
Deaths	Number	15-19 years	Total burden related to hepatitis B	Male	133.757	173.916	101.883
Deaths	Number	20-24 years	Total burden related to hepatitis B	Male	389.64	516.654	282.664
Deaths	Number	25-29 years	Total burden related to hepatitis B	Male	1306.81	1611.62	1030.95
Deaths	Number	30-34 years	Total burden related to hepatitis B	Male	4386.92	5513.95	3429.74
Deaths	Number	35-39 years	Total burden related to hepatitis B	Male	7086.68	9161.46	5458.68
Deaths	Number	40-44 years	Total burden related to hepatitis B	Male	10357.9	13559.6	7887.49
Deaths	Number	45-49 years	Total burden related to hepatitis B	Male	16305.6	21445.6	12181.8
Deaths	Number	50-54 years	Total burden related to hepatitis B	Male	22182.1	29823.9	16441.3
Deaths	Number	55-59 years	Total burden related to hepatitis B	Male	22122.3	29798.7	16063.4
Deaths	Number	60-64 years	Total burden related to hepatitis B	Male	17816.4	23522.6	13192.1
Deaths	Number	65-69 years	Total burden related to hepatitis B	Male	21548.3	28294.6	15947.7
Deaths	Number	70-74 years	Total burden related to hepatitis B	Male	17411.6	22479.2	13187.5
Deaths	Number	75-79 years	Total burden related to hepatitis B	Male	13298.1	17282.6	10191.4
Deaths	Number	80-84 years	Total burden related to hepatitis B	Male	9589.21	12379.7	7419.53
Deaths	Number	85-89 years	Total burden related to hepatitis B	Male	5981.85	7420.19	4808.35
Deaths	Number	90-94 years	Total burden related to hepatitis B	Male	1680.18	2157.07	1289.02
Deaths	Number	>95	Total burden related to hepatitis B	Male	211.654	266.634	161.669
Deaths	Rate	<5 years	Total burden related to hepatitis B	Both	0.0840854	0.122604	0.0545647
Deaths	Rate	5-9 years	Total burden related to hepatitis B	Both	0.0301403	0.0404266	0.0216232
Deaths	Rate	10-14 years	Total burden related to hepatitis B	Both	0.106123	0.131839	0.0871016
Deaths	Rate	15-19 years	Total burden related to hepatitis B	Both	0.224888	0.281945	0.176595
Deaths	Rate	20-24 years	Total burden related to hepatitis B	Both	0.662621	0.831647	0.495216
Deaths	Rate	25-29 years	Total burden related to hepatitis B	Both	1.73793	2.0958	1.4074
Deaths	Rate	30-34 years	Total burden related to hepatitis B	Both	4.02693	4.96514	3.22309
Deaths	Rate	35-39 years	Total burden related to hepatitis B	Both	7.34792	9.34528	5.70906
Deaths	Rate	40-44 years	Total burden related to hepatitis B	Both	12.4945	15.9689	9.72774
Deaths	Rate	45-49 years	Total burden related to hepatitis B	Both	16.5944	21.1901	12.7756
Deaths	Rate	50-54 years	Total burden related to hepatitis B	Both	21.2919	27.5222	16.4699
Deaths	Rate	55-59 years	Total burden related to hepatitis B	Both	24.4163	31.7143	18.2969
Deaths	Rate	60-64 years	Total burden related to hepatitis B	Both	30.6839	39.2151	23.4051
Deaths	Rate	65-69 years	Total burden related to hepatitis B	Both	37.3187	45.7972	29.4045
Deaths	Rate	70-74 years	Total burden related to hepatitis B	Both	45.695	56.6007	36.7887
Deaths	Rate	75-79 years	Total burden related to hepatitis B	Both	57.8001	71.4007	47.1936
Deaths	Rate	80-84 years	Total burden related to hepatitis B	Both	73.313	90.0375	59.2
Deaths	Rate	85-89 years	Total burden related to hepatitis B	Both	93.9207	114.458	76.1304
Deaths	Rate	90-94 years	Total burden related to hepatitis B	Both	93.9825	117.199	72.0818
Deaths	Rate	>95	Total burden related to hepatitis B	Both	76.4744	99.177	55.4074
Deaths	Rate	<5 years	Total burden related to hepatitis B	Female	0.0569951	0.0767698	0.0401117
Deaths	Rate	5-9 years	Total burden related to hepatitis B	Female	0.0143248	0.0201734	0.00992774
Deaths	Rate	10-14 years	Total burden related to hepatitis B	Female	0.0617231	0.0790618	0.0487077
Deaths	Rate	15-19 years	Total burden related to hepatitis B	Female	0.0987925	0.130649	0.0757544
Deaths	Rate	20-24 years	Total burden related to hepatitis B	Female	0.277576	0.384493	0.199317
Deaths	Rate	25-29 years	Total burden related to hepatitis B	Female	0.480063	0.672774	0.343294
Deaths	Rate	30-34 years	Total burden related to hepatitis B	Female	0.84119	1.14402	0.607951
Deaths	Rate	35-39 years	Total burden related to hepatitis B	Female	1.35552	1.85821	0.980864
Deaths	Rate	40-44 years	Total burden related to hepatitis B	Female	2.41826	3.30907	1.7636
Deaths	Rate	45-49 years	Total burden related to hepatitis B	Female	3.68897	5.02128	2.69085
Deaths	Rate	50-54 years	Total burden related to hepatitis B	Female	5.94644	8.21441	4.31906
Deaths	Rate	55-59 years	Total burden related to hepatitis B	Female	8.57541	11.9294	6.15874
Deaths	Rate	60-64 years	Total burden related to hepatitis B	Female	12.6016	17.1394	9.2117
Deaths	Rate	65-69 years	Total burden related to hepatitis B	Female	18.162	23.7884	13.4784
Deaths	Rate	70-74 years	Total burden related to hepatitis B	Female	25.2996	33.2897	19.0625
Deaths	Rate	75-79 years	Total burden related to hepatitis B	Female	33.367	43.6425	24.7531
Deaths	Rate	80-84 years	Total burden related to hepatitis B	Female	44.2643	58.0294	32.6429
Deaths	Rate	85-89 years	Total burden related to hepatitis B	Female	49.0469	66.0468	35.2602
Deaths	Rate	90-94 years	Total burden related to hepatitis B	Female	50.6498	69.0997	34.6745
Deaths	Rate	>95	Total burden related to hepatitis B	Female	53.4769	74.7013	33.5183
Deaths	Rate	<5 years	Total burden related to hepatitis B	Male	0.107536	0.163017	0.0635344
Deaths	Rate	5-9 years	Total burden related to hepatitis B	Male	0.0440572	0.060423	0.0309366
Deaths	Rate	10-14 years	Total burden related to hepatitis B	Male	0.144931	0.189342	0.113244
Deaths	Rate	15-19 years	Total burden related to hepatitis B	Male	0.333703	0.433891	0.254181
Deaths	Rate	20-24 years	Total burden related to hepatitis B	Male	1.00248	1.32927	0.727249
Deaths	Rate	25-29 years	Total burden related to hepatitis B	Male	2.86483	3.53303	2.26008
Deaths	Rate	30-34 years	Total burden related to hepatitis B	Male	6.99849	8.79645	5.47149
Deaths	Rate	35-39 years	Total burden related to hepatitis B	Male	13.0351	16.8514	10.0406
Deaths	Rate	40-44 years	Total burden related to hepatitis B	Male	22.0732	28.8962	16.8086
Deaths	Rate	45-49 years	Total burden related to hepatitis B	Male	29.0852	38.2538	21.7293
Deaths	Rate	50-54 years	Total burden related to hepatitis B	Male	36.2802	48.7788	26.8907
Deaths	Rate	55-59 years	Total burden related to hepatitis B	Male	40.3077	54.2945	29.2681
Deaths	Rate	60-64 years	Total burden related to hepatitis B	Male	48.6449	64.2249	36.019
Deaths	Rate	65-69 years	Total burden related to hepatitis B	Male	57.0965	74.9722	42.2566
Deaths	Rate	70-74 years	Total burden related to hepatitis B	Male	67.3394	86.9382	51.0025
Deaths	Rate	75-79 years	Total burden related to hepatitis B	Male	85.2307	110.769	65.319
Deaths	Rate	80-84 years	Total burden related to hepatitis B	Male	110.539	142.706	85.528
Deaths	Rate	85-89 years	Total burden related to hepatitis B	Male	171.847	213.168	138.135
Deaths	Rate	90-94 years	Total burden related to hepatitis B	Male	207.729	266.688	159.368
Deaths	Rate	>95	Total burden related to hepatitis B	Male	175.002	220.462	133.673
