# Supplementary material for: Epidemiological trends and projections to 2035 of hepatitis B burden in China, 1990–2021
Source: PLoS One. 2025 Sep 2;20(9):e0330633. doi: 10.1371/journal.pone.0330633 (PMC12404462; doi:10.1371/journal.pone.0330633)
Supplement: S4 Table — (XLSX) [file pone.0330633.s004.xlsx]

## Sheet: Sheet1
measure	metric	age	cause	sex	val	up_95	low_95
DALYs	Number	<5 years	Acute hepatitis B	Female	1750.27	2354.46	1224.81
DALYs	Number	5-9 years	Acute hepatitis B	Female	193.556	253.399	143.101
DALYs	Number	10-14 years	Acute hepatitis B	Female	178.217	232.641	132.068
DALYs	Number	15-19 years	Acute hepatitis B	Female	233.796	306.292	177.911
DALYs	Number	20-24 years	Acute hepatitis B	Female	510.157	741.595	351.632
DALYs	Number	25-29 years	Acute hepatitis B	Female	1266.49	2196.48	713.825
DALYs	Number	30-34 years	Acute hepatitis B	Female	2716.24	5130.45	1514.43
DALYs	Number	35-39 years	Acute hepatitis B	Female	2520.08	4747.43	1405.13
DALYs	Number	40-44 years	Acute hepatitis B	Female	2331.9	4049.7	1344.49
DALYs	Number	45-49 years	Acute hepatitis B	Female	2544.32	4327.81	1516.63
DALYs	Number	50-54 years	Acute hepatitis B	Female	3227.04	5084.43	2037.44
DALYs	Number	55-59 years	Acute hepatitis B	Female	3212.58	4707.72	2086.83
DALYs	Number	60-64 years	Acute hepatitis B	Female	2310.18	3331.77	1583.06
DALYs	Number	65-69 years	Acute hepatitis B	Female	2900.61	4033	2066.64
DALYs	Number	70-74 years	Acute hepatitis B	Female	2173.12	3071.79	1571.22
DALYs	Number	75-79 years	Acute hepatitis B	Female	1531.89	2108.37	1089.25
DALYs	Number	80-84 years	Acute hepatitis B	Female	826.36	1122.87	574.834
DALYs	Number	85-89 years	Acute hepatitis B	Female	416.214	566.041	287.748
DALYs	Number	90-94 years	Acute hepatitis B	Female	177.157	238.32	124.597
DALYs	Number	>95	Acute hepatitis B	Female	47.2324	64.3391	33.2538
DALYs	Number	<5 years	Acute hepatitis B	Male	3605.42	5647.32	2112.14
DALYs	Number	5-9 years	Acute hepatitis B	Male	359.771	539.733	227.836
DALYs	Number	10-14 years	Acute hepatitis B	Male	263.447	359.511	177.687
DALYs	Number	15-19 years	Acute hepatitis B	Male	543.597	742.113	382.055
DALYs	Number	20-24 years	Acute hepatitis B	Male	1113.82	1556.74	768.917
DALYs	Number	25-29 years	Acute hepatitis B	Male	3484.7	5352.07	2265.91
DALYs	Number	30-34 years	Acute hepatitis B	Male	7524.15	11662.3	4754.1
DALYs	Number	35-39 years	Acute hepatitis B	Male	8422.85	12834.2	5554.04
DALYs	Number	40-44 years	Acute hepatitis B	Male	7672.96	11416.8	5174.58
DALYs	Number	45-49 years	Acute hepatitis B	Male	9657.61	13547.3	6445.57
DALYs	Number	50-54 years	Acute hepatitis B	Male	9990.24	14516.8	6979.11
DALYs	Number	55-59 years	Acute hepatitis B	Male	8801.59	12502	5995.81
DALYs	Number	60-64 years	Acute hepatitis B	Male	5806.63	8350.21	4101.08
DALYs	Number	65-69 years	Acute hepatitis B	Male	6412.26	9014.88	4577.31
DALYs	Number	70-74 years	Acute hepatitis B	Male	4551.8	6429.89	3261.2
DALYs	Number	75-79 years	Acute hepatitis B	Male	2581.92	3520.83	1877.1
DALYs	Number	80-84 years	Acute hepatitis B	Male	1398.1	1939.43	1040.8
DALYs	Number	85-89 years	Acute hepatitis B	Male	786.841	1070.99	592.91
DALYs	Number	90-94 years	Acute hepatitis B	Male	186.09	250.91	134.2
DALYs	Number	>95	Acute hepatitis B	Male	22.7523	30.3685	16.5071
DALYs	Rate	<5 years	Acute hepatitis B	Female	4.85678	6.53332	3.3987
DALYs	Rate	5-9 years	Acute hepatitis B	Female	0.431779	0.565276	0.319225
DALYs	Rate	10-14 years	Acute hepatitis B	Female	0.44332	0.578703	0.328524
DALYs	Rate	15-19 years	Acute hepatitis B	Female	0.675919	0.885509	0.514353
DALYs	Rate	20-24 years	Acute hepatitis B	Female	1.48705	2.16166	1.02497
DALYs	Rate	25-29 years	Acute hepatitis B	Female	3.09911	5.37479	1.74673
DALYs	Rate	30-34 years	Acute hepatitis B	Female	4.64557	8.77458	2.59012
DALYs	Rate	35-39 years	Acute hepatitis B	Female	4.88414	9.20095	2.72327
DALYs	Rate	40-44 years	Acute hepatitis B	Female	5.2275	9.07834	3.01398
DALYs	Rate	45-49 years	Acute hepatitis B	Female	4.68912	7.97606	2.79512
DALYs	Rate	50-54 years	Acute hepatitis B	Female	5.4038	8.51407	3.41177
DALYs	Rate	55-59 years	Acute hepatitis B	Female	5.83482	8.55034	3.79019
DALYs	Rate	60-64 years	Acute hepatitis B	Female	6.35018	9.15829	4.35148
DALYs	Rate	65-69 years	Acute hepatitis B	Female	7.44445	10.3507	5.30404
DALYs	Rate	70-74 years	Acute hepatitis B	Female	7.91955	11.1946	5.72602
DALYs	Rate	75-79 years	Acute hepatitis B	Female	8.74539	12.0364	6.21842
DALYs	Rate	80-84 years	Acute hepatitis B	Female	7.43338	10.1006	5.17082
DALYs	Rate	85-89 years	Acute hepatitis B	Female	6.88545	9.36405	4.76023
DALYs	Rate	90-94 years	Acute hepatitis B	Female	8.34405	11.2248	5.86848
DALYs	Rate	>95	Acute hepatitis B	Female	9.1155	12.417	6.41774
DALYs	Rate	<5 years	Acute hepatitis B	Male	8.66048	13.5653	5.07352
DALYs	Rate	5-9 years	Acute hepatitis B	Male	0.706223	1.05948	0.447238
DALYs	Rate	10-14 years	Acute hepatitis B	Male	0.572804	0.781674	0.386339
DALYs	Rate	15-19 years	Acute hepatitis B	Male	1.35618	1.85145	0.953165
DALYs	Rate	20-24 years	Acute hepatitis B	Male	2.86568	4.00524	1.9783
DALYs	Rate	25-29 years	Acute hepatitis B	Male	7.63924	11.7329	4.9674
DALYs	Rate	30-34 years	Acute hepatitis B	Male	12.0033	18.605	7.58426
DALYs	Rate	35-39 years	Acute hepatitis B	Male	15.4928	23.6071	10.216
DALYs	Rate	40-44 years	Acute hepatitis B	Male	16.3514	24.3297	11.0273
DALYs	Rate	45-49 years	Acute hepatitis B	Male	17.2268	24.1651	11.4973
DALYs	Rate	50-54 years	Acute hepatitis B	Male	16.3397	23.7431	11.4148
DALYs	Rate	55-59 years	Acute hepatitis B	Male	16.0369	22.7791	10.9246
DALYs	Rate	60-64 years	Acute hepatitis B	Male	15.8541	22.799	11.1974
DALYs	Rate	65-69 years	Acute hepatitis B	Male	16.9906	23.8868	12.1285
DALYs	Rate	70-74 years	Acute hepatitis B	Male	17.6041	24.8676	12.6127
DALYs	Rate	75-79 years	Acute hepatitis B	Male	16.5482	22.5659	12.0308
DALYs	Rate	80-84 years	Acute hepatitis B	Male	16.1164	22.3566	11.9978
DALYs	Rate	85-89 years	Acute hepatitis B	Male	22.6044	30.7675	17.0332
DALYs	Rate	90-94 years	Acute hepatitis B	Male	23.0072	31.0212	16.5918
DALYs	Rate	>95	Acute hepatitis B	Male	18.8123	25.1097	13.6486
DALYs	Number	<5 years	Chronic hepatitis B including cirrhosis	Female	133.314	234.558	68.0248
DALYs	Number	5-9 years	Chronic hepatitis B including cirrhosis	Female	482.269	733.386	298.468
DALYs	Number	10-14 years	Chronic hepatitis B including cirrhosis	Female	762.814	1105.42	511.817
DALYs	Number	15-19 years	Chronic hepatitis B including cirrhosis	Female	1494.47	2175.21	951.536
DALYs	Number	20-24 years	Chronic hepatitis B including cirrhosis	Female	4012.08	5874.58	2684.95
DALYs	Number	25-29 years	Chronic hepatitis B including cirrhosis	Female	6791.38	9486.57	4745.67
DALYs	Number	30-34 years	Chronic hepatitis B including cirrhosis	Female	15909	21692.2	11786.7
DALYs	Number	35-39 years	Chronic hepatitis B including cirrhosis	Female	22181.4	31051.8	16248.1
DALYs	Number	40-44 years	Chronic hepatitis B including cirrhosis	Female	31478.5	43389.4	23299.7
DALYs	Number	45-49 years	Chronic hepatitis B including cirrhosis	Female	47275.8	67295.7	33800.5
DALYs	Number	50-54 years	Chronic hepatitis B including cirrhosis	Female	79576.5	115814	57080.5
DALYs	Number	55-59 years	Chronic hepatitis B including cirrhosis	Female	99609.3	141461	71994
DALYs	Number	60-64 years	Chronic hepatitis B including cirrhosis	Female	82164.5	114865	59969.3
DALYs	Number	65-69 years	Chronic hepatitis B including cirrhosis	Female	110484	150261	79658.2
DALYs	Number	70-74 years	Chronic hepatitis B including cirrhosis	Female	97692	130433	71807.4
DALYs	Number	75-79 years	Chronic hepatitis B including cirrhosis	Female	69372.1	93648.1	50245.7
DALYs	Number	80-84 years	Chronic hepatitis B including cirrhosis	Female	46626.9	63359.8	33674.8
DALYs	Number	85-89 years	Chronic hepatitis B including cirrhosis	Female	23055.9	31735.3	15939
DALYs	Number	90-94 years	Chronic hepatitis B including cirrhosis	Female	7371.28	10455.9	4938.19
DALYs	Number	>95	Chronic hepatitis B including cirrhosis	Female	1968.72	2792.78	1221.92
DALYs	Number	<5 years	Chronic hepatitis B including cirrhosis	Male	563.895	911.378	327.633
DALYs	Number	5-9 years	Chronic hepatitis B including cirrhosis	Male	2006.06	2864.87	1413.63
DALYs	Number	10-14 years	Chronic hepatitis B including cirrhosis	Male	2287.39	3016.91	1686.6
DALYs	Number	15-19 years	Chronic hepatitis B including cirrhosis	Male	5214.12	6911.62	3786.01
DALYs	Number	20-24 years	Chronic hepatitis B including cirrhosis	Male	15082.9	19779.1	10963.4
DALYs	Number	25-29 years	Chronic hepatitis B including cirrhosis	Male	39514	49631.2	30442.5
DALYs	Number	30-34 years	Chronic hepatitis B including cirrhosis	Male	120530	151540	93505.8
DALYs	Number	35-39 years	Chronic hepatitis B including cirrhosis	Male	188333	245460	141820
DALYs	Number	40-44 years	Chronic hepatitis B including cirrhosis	Male	247262	317300	187533
DALYs	Number	45-49 years	Chronic hepatitis B including cirrhosis	Male	316475	422351	230605
DALYs	Number	50-54 years	Chronic hepatitis B including cirrhosis	Male	391630	531617	288336
DALYs	Number	55-59 years	Chronic hepatitis B including cirrhosis	Male	357948	477091	254384
DALYs	Number	60-64 years	Chronic hepatitis B including cirrhosis	Male	237510	315091	168932
DALYs	Number	65-69 years	Chronic hepatitis B including cirrhosis	Male	247051	328705	179226
DALYs	Number	70-74 years	Chronic hepatitis B including cirrhosis	Male	183709	239244	136318
DALYs	Number	75-79 years	Chronic hepatitis B including cirrhosis	Male	125619	162543	94333.3
DALYs	Number	80-84 years	Chronic hepatitis B including cirrhosis	Male	70530.5	92477.5	54099.5
DALYs	Number	85-89 years	Chronic hepatitis B including cirrhosis	Male	38617.8	49076.7	30214.4
DALYs	Number	90-94 years	Chronic hepatitis B including cirrhosis	Male	9093.7	11763.7	6749.28
DALYs	Number	>95	Chronic hepatitis B including cirrhosis	Male	1159.36	1487.79	873.802
DALYs	Rate	<5 years	Chronic hepatitis B including cirrhosis	Female	0.369931	0.65087	0.18876
DALYs	Rate	5-9 years	Chronic hepatitis B including cirrhosis	Female	1.07583	1.63602	0.665816
DALYs	Rate	10-14 years	Chronic hepatitis B including cirrhosis	Female	1.89753	2.74977	1.27316
DALYs	Rate	15-19 years	Chronic hepatitis B including cirrhosis	Female	4.32059	6.28867	2.75095
DALYs	Rate	20-24 years	Chronic hepatitis B including cirrhosis	Female	11.6948	17.1237	7.82632
DALYs	Rate	25-29 years	Chronic hepatitis B including cirrhosis	Female	16.6185	23.2137	11.6127
DALYs	Rate	30-34 years	Chronic hepatitis B including cirrhosis	Female	27.2091	37.1	20.1587
DALYs	Rate	35-39 years	Chronic hepatitis B including cirrhosis	Female	42.9895	60.1812	31.4903
DALYs	Rate	40-44 years	Chronic hepatitis B including cirrhosis	Female	70.5664	97.2673	52.2316
DALYs	Rate	45-49 years	Chronic hepatitis B including cirrhosis	Female	87.1281	124.024	62.2935
DALYs	Rate	50-54 years	Chronic hepatitis B including cirrhosis	Female	133.254	193.936	95.5834
DALYs	Rate	55-59 years	Chronic hepatitis B including cirrhosis	Female	180.914	256.926	130.758
DALYs	Rate	60-64 years	Chronic hepatitis B including cirrhosis	Female	225.852	315.737	164.842
DALYs	Rate	65-69 years	Chronic hepatitis B including cirrhosis	Female	283.558	385.646	204.443
DALYs	Rate	70-74 years	Chronic hepatitis B including cirrhosis	Female	356.021	475.339	261.689
DALYs	Rate	75-79 years	Chronic hepatitis B including cirrhosis	Female	396.038	534.628	286.848
DALYs	Rate	80-84 years	Chronic hepatitis B including cirrhosis	Female	419.424	569.943	302.916
DALYs	Rate	85-89 years	Chronic hepatitis B including cirrhosis	Female	381.414	524.999	263.679
DALYs	Rate	90-94 years	Chronic hepatitis B including cirrhosis	Female	347.186	492.472	232.588
DALYs	Rate	>95	Chronic hepatitis B including cirrhosis	Female	379.948	538.985	235.821
DALYs	Rate	<5 years	Chronic hepatitis B including cirrhosis	Male	1.35452	2.1892	0.787
DALYs	Rate	5-9 years	Chronic hepatitis B including cirrhosis	Male	3.93785	5.62369	2.77492
DALYs	Rate	10-14 years	Chronic hepatitis B including cirrhosis	Male	4.97339	6.55957	3.66712
DALYs	Rate	15-19 years	Chronic hepatitis B including cirrhosis	Male	13.0084	17.2434	9.44548
DALYs	Rate	20-24 years	Chronic hepatitis B including cirrhosis	Male	38.8058	50.8886	28.207
DALYs	Rate	25-29 years	Chronic hepatitis B including cirrhosis	Male	86.6237	108.803	66.7369
DALYs	Rate	30-34 years	Chronic hepatitis B including cirrhosis	Male	192.282	241.753	149.171
DALYs	Rate	35-39 years	Chronic hepatitis B including cirrhosis	Male	346.416	451.494	260.861
DALYs	Rate	40-44 years	Chronic hepatitis B including cirrhosis	Male	526.926	676.181	399.641
DALYs	Rate	45-49 years	Chronic hepatitis B including cirrhosis	Male	564.514	753.372	411.343
DALYs	Rate	50-54 years	Chronic hepatitis B including cirrhosis	Male	640.535	869.493	471.591
DALYs	Rate	55-59 years	Chronic hepatitis B including cirrhosis	Male	652.195	869.278	463.498
DALYs	Rate	60-64 years	Chronic hepatitis B including cirrhosis	Male	648.486	860.307	461.244
DALYs	Rate	65-69 years	Chronic hepatitis B including cirrhosis	Male	654.612	870.971	474.895
DALYs	Rate	70-74 years	Chronic hepatitis B including cirrhosis	Male	710.495	925.278	527.21
DALYs	Rate	75-79 years	Chronic hepatitis B including cirrhosis	Male	805.128	1041.78	604.606
DALYs	Rate	80-84 years	Chronic hepatitis B including cirrhosis	Male	813.034	1066.03	623.628
DALYs	Rate	85-89 years	Chronic hepatitis B including cirrhosis	Male	1109.41	1409.88	868
DALYs	Rate	90-94 years	Chronic hepatitis B including cirrhosis	Male	1124.3	1454.4	834.445
DALYs	Rate	>95	Chronic hepatitis B including cirrhosis	Male	958.597	1230.15	722.486
DALYs	Number	<5 years	Liver cancer due to hepatitis B	Female	0	0	0
DALYs	Number	5-9 years	Liver cancer due to hepatitis B	Female	0	0	0
DALYs	Number	10-14 years	Liver cancer due to hepatitis B	Female	1196.61	1580.19	910.669
DALYs	Number	15-19 years	Liver cancer due to hepatitis B	Female	1016.16	1302.68	789.603
DALYs	Number	20-24 years	Liver cancer due to hepatitis B	Female	2486.67	3396.09	1748.94
DALYs	Number	25-29 years	Liver cancer due to hepatitis B	Female	5704.68	8167.45	4042.44
DALYs	Number	30-34 years	Liver cancer due to hepatitis B	Female	12824.6	17764.8	9089.76
DALYs	Number	35-39 years	Liver cancer due to hepatitis B	Female	15302.6	22256.8	10500.4
DALYs	Number	40-44 years	Liver cancer due to hepatitis B	Female	20284.6	28618.1	14055.8
DALYs	Number	45-49 years	Liver cancer due to hepatitis B	Female	38904.2	54659.1	27602.5
DALYs	Number	50-54 years	Liver cancer due to hepatitis B	Female	55971.4	76216.4	38243.4
DALYs	Number	55-59 years	Liver cancer due to hepatitis B	Female	59353.8	86643.2	39298.7
DALYs	Number	60-64 years	Liver cancer due to hepatitis B	Female	50290.1	73004.2	32223.5
DALYs	Number	65-69 years	Liver cancer due to hepatitis B	Female	61974.6	86656.1	41311.4
DALYs	Number	70-74 years	Liver cancer due to hepatitis B	Female	41944.6	57514.5	27469.2
DALYs	Number	75-79 years	Liver cancer due to hepatitis B	Female	24179.9	32583.1	16577.2
DALYs	Number	80-84 years	Liver cancer due to hepatitis B	Female	15053.5	20691.5	9889.44
DALYs	Number	85-89 years	Liver cancer due to hepatitis B	Female	6484.37	9011.13	4363.99
DALYs	Number	90-94 years	Liver cancer due to hepatitis B	Female	1921.25	2876	1218.84
DALYs	Number	>95	Liver cancer due to hepatitis B	Female	276.136	462.96	146.247
DALYs	Number	<5 years	Liver cancer due to hepatitis B	Male	0	0	0
DALYs	Number	5-9 years	Liver cancer due to hepatitis B	Male	0	0	0
DALYs	Number	10-14 years	Liver cancer due to hepatitis B	Male	3261.72	4618.66	2388.66
DALYs	Number	15-19 years	Liver cancer due to hepatitis B	Male	4673.49	6386.61	3477.97
DALYs	Number	20-24 years	Liver cancer due to hepatitis B	Male	11401.1	16418	7704.63
DALYs	Number	25-29 years	Liver cancer due to hepatitis B	Male	42046.6	54198.6	32355.5
DALYs	Number	30-34 years	Liver cancer due to hepatitis B	Male	131441	173517	100266
DALYs	Number	35-39 years	Liver cancer due to hepatitis B	Male	185281	252184	138268
DALYs	Number	40-44 years	Liver cancer due to hepatitis B	Male	247893	338345	180460
DALYs	Number	45-49 years	Liver cancer due to hepatitis B	Male	382132	523499	274658
DALYs	Number	50-54 years	Liver cancer due to hepatitis B	Male	455513	647516	326212
DALYs	Number	55-59 years	Liver cancer due to hepatitis B	Male	385719	535557	265764
DALYs	Number	60-64 years	Liver cancer due to hepatitis B	Male	276981	390892	197525
DALYs	Number	65-69 years	Liver cancer due to hepatitis B	Male	277679	373623	192099
DALYs	Number	70-74 years	Liver cancer due to hepatitis B	Male	165344	228512	119254
DALYs	Number	75-79 years	Liver cancer due to hepatitis B	Male	87680.5	121602	63460.1
DALYs	Number	80-84 years	Liver cancer due to hepatitis B	Male	49676.1	68275.3	36441.9
DALYs	Number	85-89 years	Liver cancer due to hepatitis B	Male	20659.3	27123.1	15633.5
DALYs	Number	90-94 years	Liver cancer due to hepatitis B	Male	5428.63	7480.89	3929.57
DALYs	Number	>95	Liver cancer due to hepatitis B	Male	572.371	812.809	378.338
DALYs	Rate	<5 years	Liver cancer due to hepatitis B	Female	0	0	0
DALYs	Rate	5-9 years	Liver cancer due to hepatitis B	Female	0	0	0
DALYs	Rate	10-14 years	Liver cancer due to hepatitis B	Female	2.9766	3.93077	2.26532
DALYs	Rate	15-19 years	Liver cancer due to hepatitis B	Female	2.93779	3.76613	2.28279
DALYs	Rate	20-24 years	Liver cancer due to hepatitis B	Female	7.24836	9.89921	5.09796
DALYs	Rate	25-29 years	Liver cancer due to hepatitis B	Female	13.9594	19.9858	9.89185
DALYs	Rate	30-34 years	Liver cancer due to hepatitis B	Female	21.9339	30.383	15.5462
DALYs	Rate	35-39 years	Liver cancer due to hepatitis B	Female	29.6578	43.1357	20.3507
DALYs	Rate	40-44 years	Liver cancer due to hepatitis B	Female	45.4725	64.1542	31.5093
DALYs	Rate	45-49 years	Liver cancer due to hepatitis B	Female	71.6995	100.735	50.8707
DALYs	Rate	50-54 years	Liver cancer due to hepatitis B	Female	93.7262	127.627	64.04
DALYs	Rate	55-59 years	Liver cancer due to hepatitis B	Female	107.801	157.365	71.3758
DALYs	Rate	60-64 years	Liver cancer due to hepatitis B	Female	138.236	200.672	88.5753
DALYs	Rate	65-69 years	Liver cancer due to hepatitis B	Female	159.058	222.404	106.026
DALYs	Rate	70-74 years	Liver cancer due to hepatitis B	Female	152.859	209.601	100.107
DALYs	Rate	75-79 years	Liver cancer due to hepatitis B	Female	138.041	186.014	94.6376
DALYs	Rate	80-84 years	Liver cancer due to hepatitis B	Female	135.411	186.127	88.9588
DALYs	Rate	85-89 years	Liver cancer due to hepatitis B	Female	107.271	149.072	72.1938
DALYs	Rate	90-94 years	Liver cancer due to hepatitis B	Female	90.4904	135.459	57.4069
DALYs	Rate	>95	Liver cancer due to hepatitis B	Female	53.2921	89.3479	28.2247
DALYs	Rate	<5 years	Liver cancer due to hepatitis B	Male	0	0	0
DALYs	Rate	5-9 years	Liver cancer due to hepatitis B	Male	0	0	0
DALYs	Rate	10-14 years	Liver cancer due to hepatitis B	Male	7.09184	10.0422	5.19359
DALYs	Rate	15-19 years	Liver cancer due to hepatitis B	Male	11.6596	15.9335	8.67697
DALYs	Rate	20-24 years	Liver cancer due to hepatitis B	Male	29.3332	42.2409	19.8228
DALYs	Rate	25-29 years	Liver cancer due to hepatitis B	Male	92.1757	118.816	70.9306
DALYs	Rate	30-34 years	Liver cancer due to hepatitis B	Male	209.69	276.813	159.956
DALYs	Rate	35-39 years	Liver cancer due to hepatitis B	Male	340.803	463.862	254.328
DALYs	Rate	40-44 years	Liver cancer due to hepatitis B	Male	528.271	721.03	384.569
DALYs	Rate	45-49 years	Liver cancer due to hepatitis B	Male	681.629	933.794	489.924
DALYs	Rate	50-54 years	Liver cancer due to hepatitis B	Male	745.02	1059.05	533.541
DALYs	Rate	55-59 years	Liver cancer due to hepatitis B	Male	702.795	975.806	484.232
DALYs	Rate	60-64 years	Liver cancer due to hepatitis B	Male	756.256	1067.27	539.312
DALYs	Rate	65-69 years	Liver cancer due to hepatitis B	Male	735.767	989.989	509.006
DALYs	Rate	70-74 years	Liver cancer due to hepatitis B	Male	639.469	883.769	461.215
DALYs	Rate	75-79 years	Liver cancer due to hepatitis B	Male	561.967	779.378	406.732
DALYs	Rate	80-84 years	Liver cancer due to hepatitis B	Male	572.637	787.038	420.081
DALYs	Rate	85-89 years	Liver cancer due to hepatitis B	Male	593.502	779.194	449.12
DALYs	Rate	90-94 years	Liver cancer due to hepatitis B	Male	671.166	924.897	485.831
DALYs	Rate	>95	Liver cancer due to hepatitis B	Male	473.254	672.056	312.822
DALYs	Number	<5 years	Total burden related to hepatitis B	Female	1883.58	2511.76	1344.55
DALYs	Number	5-9 years	Total burden related to hepatitis B	Female	675.825	943.708	470.171
DALYs	Number	10-14 years	Total burden related to hepatitis B	Female	2137.64	2709.95	1700.42
DALYs	Number	15-19 years	Total burden related to hepatitis B	Female	2744.42	3599.05	2085.69
DALYs	Number	20-24 years	Total burden related to hepatitis B	Female	7008.91	9568.48	5155.49
DALYs	Number	25-29 years	Total burden related to hepatitis B	Female	13762.6	18353	10299.3
DALYs	Number	30-34 years	Total burden related to hepatitis B	Female	31449.9	42190.4	23563.9
DALYs	Number	35-39 years	Total burden related to hepatitis B	Female	40004	54204.4	30021.3
DALYs	Number	40-44 years	Total burden related to hepatitis B	Female	54095	73057.9	40505.7
DALYs	Number	45-49 years	Total burden related to hepatitis B	Female	88724.3	120141	65380.9
DALYs	Number	50-54 years	Total burden related to hepatitis B	Female	138775	190774	101680
DALYs	Number	55-59 years	Total burden related to hepatitis B	Female	162176	224784	117025
DALYs	Number	60-64 years	Total burden related to hepatitis B	Female	134765	182096	98271.1
DALYs	Number	65-69 years	Total burden related to hepatitis B	Female	175359	228934	130737
DALYs	Number	70-74 years	Total burden related to hepatitis B	Female	141810	185619	107501
DALYs	Number	75-79 years	Total burden related to hepatitis B	Female	95083.9	124168	71287.6
DALYs	Number	80-84 years	Total burden related to hepatitis B	Female	62506.7	81694.2	46262.9
DALYs	Number	85-89 years	Total burden related to hepatitis B	Female	29956.4	40072.1	21603.1
DALYs	Number	90-94 years	Total burden related to hepatitis B	Female	9469.69	12888.7	6623.49
DALYs	Number	>95	Total burden related to hepatitis B	Female	2292.09	3190.51	1466.47
DALYs	Number	<5 years	Total burden related to hepatitis B	Male	4169.31	6290.8	2526.15
DALYs	Number	5-9 years	Total burden related to hepatitis B	Male	2365.83	3230.19	1698.22
DALYs	Number	10-14 years	Total burden related to hepatitis B	Male	5812.55	7481.75	4568.64
DALYs	Number	15-19 years	Total burden related to hepatitis B	Male	10431.2	13435.9	7921.36
DALYs	Number	20-24 years	Total burden related to hepatitis B	Male	27597.7	36285	20372.2
DALYs	Number	25-29 years	Total burden related to hepatitis B	Male	85045.3	104317	67345.3
DALYs	Number	30-34 years	Total burden related to hepatitis B	Male	259495	324468	205318
DALYs	Number	35-39 years	Total burden related to hepatitis B	Male	382037	492265	295901
DALYs	Number	40-44 years	Total burden related to hepatitis B	Male	502827	656081	383797
DALYs	Number	45-49 years	Total burden related to hepatitis B	Male	708264	928901	531301
DALYs	Number	50-54 years	Total burden related to hepatitis B	Male	857133	1.15375e+06	637379
DALYs	Number	55-59 years	Total burden related to hepatitis B	Male	752468	1.00962e+06	547877
DALYs	Number	60-64 years	Total burden related to hepatitis B	Male	520298	686115	387136
DALYs	Number	65-69 years	Total burden related to hepatitis B	Male	531142	696246	394765
DALYs	Number	70-74 years	Total burden related to hepatitis B	Male	353605	454385	268642
DALYs	Number	75-79 years	Total burden related to hepatitis B	Male	215882	281304	165953
DALYs	Number	80-84 years	Total burden related to hepatitis B	Male	121605	156714	94584.9
DALYs	Number	85-89 years	Total burden related to hepatitis B	Male	60063.9	74347.7	48532
DALYs	Number	90-94 years	Total burden related to hepatitis B	Male	14708.4	18860.5	11326.8
DALYs	Number	>95	Total burden related to hepatitis B	Male	1754.49	2208.36	1341.5
DALYs	Rate	<5 years	Total burden related to hepatitis B	Female	5.22671	6.96983	3.73095
DALYs	Rate	5-9 years	Total burden related to hepatitis B	Female	1.50761	2.1052	1.04885
DALYs	Rate	10-14 years	Total burden related to hepatitis B	Female	5.31745	6.7411	4.22986
DALYs	Rate	15-19 years	Total burden related to hepatitis B	Female	7.93431	10.4051	6.02986
DALYs	Rate	20-24 years	Total burden related to hepatitis B	Female	20.4302	27.891	15.0277
DALYs	Rate	25-29 years	Total burden related to hepatitis B	Female	33.677	44.9097	25.2024
DALYs	Rate	30-34 years	Total burden related to hepatitis B	Female	53.7885	72.158	40.3011
DALYs	Rate	35-39 years	Total burden related to hepatitis B	Female	77.5314	105.053	58.1841
DALYs	Rate	40-44 years	Total burden related to hepatitis B	Female	121.266	163.776	90.8028
DALYs	Rate	45-49 years	Total burden related to hepatitis B	Female	163.517	221.418	120.495
DALYs	Rate	50-54 years	Total burden related to hepatitis B	Female	232.384	319.457	170.267
DALYs	Rate	55-59 years	Total burden related to hepatitis B	Female	294.55	408.262	212.545
DALYs	Rate	60-64 years	Total burden related to hepatitis B	Female	370.438	500.541	270.125
DALYs	Rate	65-69 years	Total burden related to hepatitis B	Female	450.061	587.561	335.538
DALYs	Rate	70-74 years	Total burden related to hepatitis B	Female	516.8	676.456	391.767
DALYs	Rate	75-79 years	Total burden related to hepatitis B	Female	542.825	708.865	406.974
DALYs	Rate	80-84 years	Total burden related to hepatitis B	Female	562.269	734.866	416.15
DALYs	Rate	85-89 years	Total burden related to hepatitis B	Female	495.571	662.914	357.382
DALYs	Rate	90-94 years	Total burden related to hepatitis B	Female	446.02	607.056	311.965
DALYs	Rate	>95	Total burden related to hepatitis B	Female	442.356	615.744	283.018
DALYs	Rate	<5 years	Total burden related to hepatitis B	Male	10.015	15.111	6.06801
DALYs	Rate	5-9 years	Total burden related to hepatitis B	Male	4.64408	6.34081	3.33358
DALYs	Rate	10-14 years	Total burden related to hepatitis B	Male	12.638	16.2673	9.93345
DALYs	Rate	15-19 years	Total burden related to hepatitis B	Male	26.0241	33.5204	19.7625
DALYs	Rate	20-24 years	Total burden related to hepatitis B	Male	71.0047	93.3556	52.4144
DALYs	Rate	25-29 years	Total burden related to hepatitis B	Male	186.439	228.687	147.636
DALYs	Rate	30-34 years	Total burden related to hepatitis B	Male	413.975	517.627	327.545
DALYs	Rate	35-39 years	Total burden related to hepatitis B	Male	702.711	905.463	544.275
DALYs	Rate	40-44 years	Total burden related to hepatitis B	Male	1071.55	1398.14	817.889
DALYs	Rate	45-49 years	Total burden related to hepatitis B	Male	1263.37	1656.93	947.712
DALYs	Rate	50-54 years	Total burden related to hepatitis B	Male	1401.89	1887.03	1042.47
DALYs	Rate	55-59 years	Total burden related to hepatitis B	Male	1371.03	1839.56	998.254
DALYs	Rate	60-64 years	Total burden related to hepatitis B	Male	1420.6	1873.33	1057.02
DALYs	Rate	65-69 years	Total burden related to hepatitis B	Male	1407.37	1844.85	1046.01
DALYs	Rate	70-74 years	Total burden related to hepatitis B	Male	1367.57	1757.33	1038.97
DALYs	Rate	75-79 years	Total burden related to hepatitis B	Male	1383.64	1802.95	1063.64
DALYs	Rate	80-84 years	Total burden related to hepatitis B	Male	1401.79	1806.51	1090.32
DALYs	Rate	85-89 years	Total burden related to hepatitis B	Male	1725.52	2135.87	1394.23
DALYs	Rate	90-94 years	Total burden related to hepatitis B	Male	1818.47	2331.82	1400.38
DALYs	Rate	>95	Total burden related to hepatitis B	Male	1450.66	1825.94	1109.19
