# Supplementary material for: Epidemiological trends and projections to 2035 of hepatitis B burden in China, 1990–2021
Source: PLoS One. 2025 Sep 2;20(9):e0330633. doi: 10.1371/journal.pone.0330633 (PMC12404462; doi:10.1371/journal.pone.0330633)
Supplement: S5 Table — (XLSX) [file pone.0330633.s005.xlsx]

## Sheet: Sheet1
measure	metric	age	cause	sex	year	val
Deaths	Rate	All ages	Acute hepatitis B	Both	1990	1.36804
Deaths	Rate	All ages	Acute hepatitis B	Both	1991	1.33603
Deaths	Rate	All ages	Acute hepatitis B	Both	1992	1.27741
Deaths	Rate	All ages	Acute hepatitis B	Both	1993	1.21201
Deaths	Rate	All ages	Acute hepatitis B	Both	1994	1.13103
Deaths	Rate	All ages	Acute hepatitis B	Both	1995	1.06183
Deaths	Rate	All ages	Acute hepatitis B	Both	1996	0.994919
Deaths	Rate	All ages	Acute hepatitis B	Both	1997	0.934894
Deaths	Rate	All ages	Acute hepatitis B	Both	1998	0.877202
Deaths	Rate	All ages	Acute hepatitis B	Both	1999	0.83058
Deaths	Rate	All ages	Acute hepatitis B	Both	2000	0.771399
Deaths	Rate	All ages	Acute hepatitis B	Both	2001	0.686995
Deaths	Rate	All ages	Acute hepatitis B	Both	2002	0.563909
Deaths	Rate	All ages	Acute hepatitis B	Both	2003	0.438842
Deaths	Rate	All ages	Acute hepatitis B	Both	2004	0.34845
Deaths	Rate	All ages	Acute hepatitis B	Both	2005	0.299719
Deaths	Rate	All ages	Acute hepatitis B	Both	2006	0.276922
Deaths	Rate	All ages	Acute hepatitis B	Both	2007	0.254337
Deaths	Rate	All ages	Acute hepatitis B	Both	2008	0.243599
Deaths	Rate	All ages	Acute hepatitis B	Both	2009	0.232067
Deaths	Rate	All ages	Acute hepatitis B	Both	2010	0.2235
Deaths	Rate	All ages	Acute hepatitis B	Both	2011	0.21899
Deaths	Rate	All ages	Acute hepatitis B	Both	2012	0.218722
Deaths	Rate	All ages	Acute hepatitis B	Both	2013	0.220399
Deaths	Rate	All ages	Acute hepatitis B	Both	2014	0.219593
Deaths	Rate	All ages	Acute hepatitis B	Both	2015	0.216098
Deaths	Rate	All ages	Acute hepatitis B	Both	2016	0.215667
Deaths	Rate	All ages	Acute hepatitis B	Both	2017	0.207688
Deaths	Rate	All ages	Acute hepatitis B	Both	2018	0.194987
Deaths	Rate	All ages	Acute hepatitis B	Both	2019	0.184974
Deaths	Rate	All ages	Acute hepatitis B	Both	2020	0.177987
Deaths	Rate	All ages	Acute hepatitis B	Both	2021	0.170374
Deaths	Rate	All ages	Acute hepatitis B	Female	1990	0.878852
Deaths	Rate	All ages	Acute hepatitis B	Female	1991	0.857352
Deaths	Rate	All ages	Acute hepatitis B	Female	1992	0.815717
Deaths	Rate	All ages	Acute hepatitis B	Female	1993	0.762066
Deaths	Rate	All ages	Acute hepatitis B	Female	1994	0.708726
Deaths	Rate	All ages	Acute hepatitis B	Female	1995	0.65491
Deaths	Rate	All ages	Acute hepatitis B	Female	1996	0.617578
Deaths	Rate	All ages	Acute hepatitis B	Female	1997	0.572014
Deaths	Rate	All ages	Acute hepatitis B	Female	1998	0.534931
Deaths	Rate	All ages	Acute hepatitis B	Female	1999	0.511589
Deaths	Rate	All ages	Acute hepatitis B	Female	2000	0.470502
Deaths	Rate	All ages	Acute hepatitis B	Female	2001	0.413618
Deaths	Rate	All ages	Acute hepatitis B	Female	2002	0.341521
Deaths	Rate	All ages	Acute hepatitis B	Female	2003	0.263013
Deaths	Rate	All ages	Acute hepatitis B	Female	2004	0.207543
Deaths	Rate	All ages	Acute hepatitis B	Female	2005	0.177002
Deaths	Rate	All ages	Acute hepatitis B	Female	2006	0.161381
Deaths	Rate	All ages	Acute hepatitis B	Female	2007	0.145603
Deaths	Rate	All ages	Acute hepatitis B	Female	2008	0.139
Deaths	Rate	All ages	Acute hepatitis B	Female	2009	0.133312
Deaths	Rate	All ages	Acute hepatitis B	Female	2010	0.129642
Deaths	Rate	All ages	Acute hepatitis B	Female	2011	0.127788
Deaths	Rate	All ages	Acute hepatitis B	Female	2012	0.126798
Deaths	Rate	All ages	Acute hepatitis B	Female	2013	0.127697
Deaths	Rate	All ages	Acute hepatitis B	Female	2014	0.128559
Deaths	Rate	All ages	Acute hepatitis B	Female	2015	0.126894
Deaths	Rate	All ages	Acute hepatitis B	Female	2016	0.121389
Deaths	Rate	All ages	Acute hepatitis B	Female	2017	0.112885
Deaths	Rate	All ages	Acute hepatitis B	Female	2018	0.105502
Deaths	Rate	All ages	Acute hepatitis B	Female	2019	0.099582
Deaths	Rate	All ages	Acute hepatitis B	Female	2020	0.0958487
Deaths	Rate	All ages	Acute hepatitis B	Female	2021	0.0914941
Deaths	Rate	All ages	Acute hepatitis B	Male	1990	1.82723
Deaths	Rate	All ages	Acute hepatitis B	Male	1991	1.7845
Deaths	Rate	All ages	Acute hepatitis B	Male	1992	1.70931
Deaths	Rate	All ages	Acute hepatitis B	Male	1993	1.63249
Deaths	Rate	All ages	Acute hepatitis B	Male	1994	1.52553
Deaths	Rate	All ages	Acute hepatitis B	Male	1995	1.44202
Deaths	Rate	All ages	Acute hepatitis B	Male	1996	1.34774
Deaths	Rate	All ages	Acute hepatitis B	Male	1997	1.27462
Deaths	Rate	All ages	Acute hepatitis B	Male	1998	1.19813
Deaths	Rate	All ages	Acute hepatitis B	Male	1999	1.13021
Deaths	Rate	All ages	Acute hepatitis B	Male	2000	1.05456
Deaths	Rate	All ages	Acute hepatitis B	Male	2001	0.944732
Deaths	Rate	All ages	Acute hepatitis B	Male	2002	0.773951
Deaths	Rate	All ages	Acute hepatitis B	Male	2003	0.605216
Deaths	Rate	All ages	Acute hepatitis B	Male	2004	0.482031
Deaths	Rate	All ages	Acute hepatitis B	Male	2005	0.41627
Deaths	Rate	All ages	Acute hepatitis B	Male	2006	0.386844
Deaths	Rate	All ages	Acute hepatitis B	Male	2007	0.357941
Deaths	Rate	All ages	Acute hepatitis B	Male	2008	0.343401
Deaths	Rate	All ages	Acute hepatitis B	Male	2009	0.326414
Deaths	Rate	All ages	Acute hepatitis B	Male	2010	0.313278
Deaths	Rate	All ages	Acute hepatitis B	Male	2011	0.306325
Deaths	Rate	All ages	Acute hepatitis B	Male	2012	0.306819
Deaths	Rate	All ages	Acute hepatitis B	Male	2013	0.309277
Deaths	Rate	All ages	Acute hepatitis B	Male	2014	0.306874
Deaths	Rate	All ages	Acute hepatitis B	Male	2015	0.301587
Deaths	Rate	All ages	Acute hepatitis B	Male	2016	0.305951
Deaths	Rate	All ages	Acute hepatitis B	Male	2017	0.298389
Deaths	Rate	All ages	Acute hepatitis B	Male	2018	0.280516
Deaths	Rate	All ages	Acute hepatitis B	Male	2019	0.266522
Deaths	Rate	All ages	Acute hepatitis B	Male	2020	0.25638
Deaths	Rate	All ages	Acute hepatitis B	Male	2021	0.245629
Deaths	Rate	All ages	Chronic hepatitis B including cirrhosis	Both	1990	11.6557
Deaths	Rate	All ages	Chronic hepatitis B including cirrhosis	Both	1991	11.7134
Deaths	Rate	All ages	Chronic hepatitis B including cirrhosis	Both	1992	11.7152
Deaths	Rate	All ages	Chronic hepatitis B including cirrhosis	Both	1993	11.6302
Deaths	Rate	All ages	Chronic hepatitis B including cirrhosis	Both	1994	11.5498
Deaths	Rate	All ages	Chronic hepatitis B including cirrhosis	Both	1995	11.5046
Deaths	Rate	All ages	Chronic hepatitis B including cirrhosis	Both	1996	11.2482
Deaths	Rate	All ages	Chronic hepatitis B including cirrhosis	Both	1997	10.998
Deaths	Rate	All ages	Chronic hepatitis B including cirrhosis	Both	1998	10.9102
Deaths	Rate	All ages	Chronic hepatitis B including cirrhosis	Both	1999	10.8421
Deaths	Rate	All ages	Chronic hepatitis B including cirrhosis	Both	2000	10.8657
Deaths	Rate	All ages	Chronic hepatitis B including cirrhosis	Both	2001	10.8487
Deaths	Rate	All ages	Chronic hepatitis B including cirrhosis	Both	2002	10.8618
Deaths	Rate	All ages	Chronic hepatitis B including cirrhosis	Both	2003	10.9539
Deaths	Rate	All ages	Chronic hepatitis B including cirrhosis	Both	2004	11.0631
Deaths	Rate	All ages	Chronic hepatitis B including cirrhosis	Both	2005	10.8793
Deaths	Rate	All ages	Chronic hepatitis B including cirrhosis	Both	2006	10.4141
Deaths	Rate	All ages	Chronic hepatitis B including cirrhosis	Both	2007	10.0777
Deaths	Rate	All ages	Chronic hepatitis B including cirrhosis	Both	2008	9.94086
Deaths	Rate	All ages	Chronic hepatitis B including cirrhosis	Both	2009	9.70285
Deaths	Rate	All ages	Chronic hepatitis B including cirrhosis	Both	2010	9.4547
Deaths	Rate	All ages	Chronic hepatitis B including cirrhosis	Both	2011	9.18563
Deaths	Rate	All ages	Chronic hepatitis B including cirrhosis	Both	2012	8.90599
Deaths	Rate	All ages	Chronic hepatitis B including cirrhosis	Both	2013	8.62687
Deaths	Rate	All ages	Chronic hepatitis B including cirrhosis	Both	2014	8.34886
Deaths	Rate	All ages	Chronic hepatitis B including cirrhosis	Both	2015	8.20088
Deaths	Rate	All ages	Chronic hepatitis B including cirrhosis	Both	2016	8.17563
Deaths	Rate	All ages	Chronic hepatitis B including cirrhosis	Both	2017	8.04942
Deaths	Rate	All ages	Chronic hepatitis B including cirrhosis	Both	2018	7.99043
Deaths	Rate	All ages	Chronic hepatitis B including cirrhosis	Both	2019	8.00273
Deaths	Rate	All ages	Chronic hepatitis B including cirrhosis	Both	2020	8.07277
Deaths	Rate	All ages	Chronic hepatitis B including cirrhosis	Both	2021	8.14852
Deaths	Rate	All ages	Chronic hepatitis B including cirrhosis	Female	1990	8.09149
Deaths	Rate	All ages	Chronic hepatitis B including cirrhosis	Female	1991	8.06791
Deaths	Rate	All ages	Chronic hepatitis B including cirrhosis	Female	1992	7.99336
Deaths	Rate	All ages	Chronic hepatitis B including cirrhosis	Female	1993	7.86797
Deaths	Rate	All ages	Chronic hepatitis B including cirrhosis	Female	1994	7.82198
Deaths	Rate	All ages	Chronic hepatitis B including cirrhosis	Female	1995	7.68832
Deaths	Rate	All ages	Chronic hepatitis B including cirrhosis	Female	1996	7.46358
Deaths	Rate	All ages	Chronic hepatitis B including cirrhosis	Female	1997	7.23057
Deaths	Rate	All ages	Chronic hepatitis B including cirrhosis	Female	1998	7.17011
Deaths	Rate	All ages	Chronic hepatitis B including cirrhosis	Female	1999	7.08599
Deaths	Rate	All ages	Chronic hepatitis B including cirrhosis	Female	2000	6.99187
Deaths	Rate	All ages	Chronic hepatitis B including cirrhosis	Female	2001	6.90867
Deaths	Rate	All ages	Chronic hepatitis B including cirrhosis	Female	2002	6.82458
Deaths	Rate	All ages	Chronic hepatitis B including cirrhosis	Female	2003	6.75426
Deaths	Rate	All ages	Chronic hepatitis B including cirrhosis	Female	2004	6.71906
Deaths	Rate	All ages	Chronic hepatitis B including cirrhosis	Female	2005	6.52919
Deaths	Rate	All ages	Chronic hepatitis B including cirrhosis	Female	2006	6.15518
Deaths	Rate	All ages	Chronic hepatitis B including cirrhosis	Female	2007	5.85112
Deaths	Rate	All ages	Chronic hepatitis B including cirrhosis	Female	2008	5.67986
Deaths	Rate	All ages	Chronic hepatitis B including cirrhosis	Female	2009	5.49649
Deaths	Rate	All ages	Chronic hepatitis B including cirrhosis	Female	2010	5.28634
Deaths	Rate	All ages	Chronic hepatitis B including cirrhosis	Female	2011	5.08432
Deaths	Rate	All ages	Chronic hepatitis B including cirrhosis	Female	2012	4.84406
Deaths	Rate	All ages	Chronic hepatitis B including cirrhosis	Female	2013	4.63414
Deaths	Rate	All ages	Chronic hepatitis B including cirrhosis	Female	2014	4.46263
Deaths	Rate	All ages	Chronic hepatitis B including cirrhosis	Female	2015	4.36843
Deaths	Rate	All ages	Chronic hepatitis B including cirrhosis	Female	2016	4.3571
Deaths	Rate	All ages	Chronic hepatitis B including cirrhosis	Female	2017	4.3061
Deaths	Rate	All ages	Chronic hepatitis B including cirrhosis	Female	2018	4.29787
Deaths	Rate	All ages	Chronic hepatitis B including cirrhosis	Female	2019	4.32061
Deaths	Rate	All ages	Chronic hepatitis B including cirrhosis	Female	2020	4.37215
Deaths	Rate	All ages	Chronic hepatitis B including cirrhosis	Female	2021	4.44017
Deaths	Rate	All ages	Chronic hepatitis B including cirrhosis	Male	1990	15.0012
Deaths	Rate	All ages	Chronic hepatitis B including cirrhosis	Male	1991	15.1288
Deaths	Rate	All ages	Chronic hepatitis B including cirrhosis	Male	1992	15.1969
Deaths	Rate	All ages	Chronic hepatitis B including cirrhosis	Male	1993	15.1461
Deaths	Rate	All ages	Chronic hepatitis B including cirrhosis	Male	1994	15.0321
Deaths	Rate	All ages	Chronic hepatitis B including cirrhosis	Male	1995	15.0701
Deaths	Rate	All ages	Chronic hepatitis B including cirrhosis	Male	1996	14.7868
Deaths	Rate	All ages	Chronic hepatitis B including cirrhosis	Male	1997	14.5251
Deaths	Rate	All ages	Chronic hepatitis B including cirrhosis	Male	1998	14.4172
Deaths	Rate	All ages	Chronic hepatitis B including cirrhosis	Male	1999	14.3702
Deaths	Rate	All ages	Chronic hepatitis B including cirrhosis	Male	2000	14.5111
Deaths	Rate	All ages	Chronic hepatitis B including cirrhosis	Male	2001	14.5633
Deaths	Rate	All ages	Chronic hepatitis B including cirrhosis	Male	2002	14.6748
Deaths	Rate	All ages	Chronic hepatitis B including cirrhosis	Male	2003	14.9277
Deaths	Rate	All ages	Chronic hepatitis B including cirrhosis	Male	2004	15.1813
Deaths	Rate	All ages	Chronic hepatitis B including cirrhosis	Male	2005	15.0109
Deaths	Rate	All ages	Chronic hepatitis B including cirrhosis	Male	2006	14.4658
Deaths	Rate	All ages	Chronic hepatitis B including cirrhosis	Male	2007	14.1049
Deaths	Rate	All ages	Chronic hepatitis B including cirrhosis	Male	2008	14.0065
Deaths	Rate	All ages	Chronic hepatitis B including cirrhosis	Male	2009	13.7215
Deaths	Rate	All ages	Chronic hepatitis B including cirrhosis	Male	2010	13.4419
Deaths	Rate	All ages	Chronic hepatitis B including cirrhosis	Male	2011	13.1131
Deaths	Rate	All ages	Chronic hepatitis B including cirrhosis	Male	2012	12.7988
Deaths	Rate	All ages	Chronic hepatitis B including cirrhosis	Male	2013	12.455
Deaths	Rate	All ages	Chronic hepatitis B including cirrhosis	Male	2014	12.0749
Deaths	Rate	All ages	Chronic hepatitis B including cirrhosis	Male	2015	11.8738
Deaths	Rate	All ages	Chronic hepatitis B including cirrhosis	Male	2016	11.8324
Deaths	Rate	All ages	Chronic hepatitis B including cirrhosis	Male	2017	11.6308
Deaths	Rate	All ages	Chronic hepatitis B including cirrhosis	Male	2018	11.5198
Deaths	Rate	All ages	Chronic hepatitis B including cirrhosis	Male	2019	11.5191
Deaths	Rate	All ages	Chronic hepatitis B including cirrhosis	Male	2020	11.6046
Deaths	Rate	All ages	Chronic hepatitis B including cirrhosis	Male	2021	11.6865
Deaths	Rate	All ages	Liver cancer due to hepatitis B	Both	1990	5.22029
Deaths	Rate	All ages	Liver cancer due to hepatitis B	Both	1991	5.23438
Deaths	Rate	All ages	Liver cancer due to hepatitis B	Both	1992	5.28994
Deaths	Rate	All ages	Liver cancer due to hepatitis B	Both	1993	5.37703
Deaths	Rate	All ages	Liver cancer due to hepatitis B	Both	1994	5.50613
Deaths	Rate	All ages	Liver cancer due to hepatitis B	Both	1995	5.6853
Deaths	Rate	All ages	Liver cancer due to hepatitis B	Both	1996	5.84827
Deaths	Rate	All ages	Liver cancer due to hepatitis B	Both	1997	6.00484
Deaths	Rate	All ages	Liver cancer due to hepatitis B	Both	1998	6.22188
Deaths	Rate	All ages	Liver cancer due to hepatitis B	Both	1999	6.46937
Deaths	Rate	All ages	Liver cancer due to hepatitis B	Both	2000	6.75152
Deaths	Rate	All ages	Liver cancer due to hepatitis B	Both	2001	6.83017
Deaths	Rate	All ages	Liver cancer due to hepatitis B	Both	2002	6.69211
Deaths	Rate	All ages	Liver cancer due to hepatitis B	Both	2003	6.43117
Deaths	Rate	All ages	Liver cancer due to hepatitis B	Both	2004	6.23828
Deaths	Rate	All ages	Liver cancer due to hepatitis B	Both	2005	6.17749
Deaths	Rate	All ages	Liver cancer due to hepatitis B	Both	2006	6.16995
Deaths	Rate	All ages	Liver cancer due to hepatitis B	Both	2007	6.2722
Deaths	Rate	All ages	Liver cancer due to hepatitis B	Both	2008	6.50909
Deaths	Rate	All ages	Liver cancer due to hepatitis B	Both	2009	6.53825
Deaths	Rate	All ages	Liver cancer due to hepatitis B	Both	2010	6.56062
Deaths	Rate	All ages	Liver cancer due to hepatitis B	Both	2011	6.52164
Deaths	Rate	All ages	Liver cancer due to hepatitis B	Both	2012	6.59865
Deaths	Rate	All ages	Liver cancer due to hepatitis B	Both	2013	6.86619
Deaths	Rate	All ages	Liver cancer due to hepatitis B	Both	2014	7.24982
Deaths	Rate	All ages	Liver cancer due to hepatitis B	Both	2015	7.41679
Deaths	Rate	All ages	Liver cancer due to hepatitis B	Both	2016	7.39917
Deaths	Rate	All ages	Liver cancer due to hepatitis B	Both	2017	7.3909
Deaths	Rate	All ages	Liver cancer due to hepatitis B	Both	2018	7.39067
Deaths	Rate	All ages	Liver cancer due to hepatitis B	Both	2019	7.32827
Deaths	Rate	All ages	Liver cancer due to hepatitis B	Both	2020	7.08889
Deaths	Rate	All ages	Liver cancer due to hepatitis B	Both	2021	7.04227
Deaths	Rate	All ages	Liver cancer due to hepatitis B	Female	1990	1.73628
Deaths	Rate	All ages	Liver cancer due to hepatitis B	Female	1991	1.71279
Deaths	Rate	All ages	Liver cancer due to hepatitis B	Female	1992	1.71841
Deaths	Rate	All ages	Liver cancer due to hepatitis B	Female	1993	1.72929
Deaths	Rate	All ages	Liver cancer due to hepatitis B	Female	1994	1.78256
Deaths	Rate	All ages	Liver cancer due to hepatitis B	Female	1995	1.82159
Deaths	Rate	All ages	Liver cancer due to hepatitis B	Female	1996	1.84641
Deaths	Rate	All ages	Liver cancer due to hepatitis B	Female	1997	1.86214
Deaths	Rate	All ages	Liver cancer due to hepatitis B	Female	1998	1.90182
Deaths	Rate	All ages	Liver cancer due to hepatitis B	Female	1999	1.94787
Deaths	Rate	All ages	Liver cancer due to hepatitis B	Female	2000	1.99825
Deaths	Rate	All ages	Liver cancer due to hepatitis B	Female	2001	2.00905
Deaths	Rate	All ages	Liver cancer due to hepatitis B	Female	2002	1.97139
Deaths	Rate	All ages	Liver cancer due to hepatitis B	Female	2003	1.90941
Deaths	Rate	All ages	Liver cancer due to hepatitis B	Female	2004	1.86102
Deaths	Rate	All ages	Liver cancer due to hepatitis B	Female	2005	1.848
Deaths	Rate	All ages	Liver cancer due to hepatitis B	Female	2006	1.83683
Deaths	Rate	All ages	Liver cancer due to hepatitis B	Female	2007	1.84885
Deaths	Rate	All ages	Liver cancer due to hepatitis B	Female	2008	1.90601
Deaths	Rate	All ages	Liver cancer due to hepatitis B	Female	2009	1.91107
Deaths	Rate	All ages	Liver cancer due to hepatitis B	Female	2010	1.91367
Deaths	Rate	All ages	Liver cancer due to hepatitis B	Female	2011	1.9088
Deaths	Rate	All ages	Liver cancer due to hepatitis B	Female	2012	1.93022
Deaths	Rate	All ages	Liver cancer due to hepatitis B	Female	2013	2.02121
Deaths	Rate	All ages	Liver cancer due to hepatitis B	Female	2014	2.15147
Deaths	Rate	All ages	Liver cancer due to hepatitis B	Female	2015	2.19599
Deaths	Rate	All ages	Liver cancer due to hepatitis B	Female	2016	2.24242
Deaths	Rate	All ages	Liver cancer due to hepatitis B	Female	2017	2.28248
Deaths	Rate	All ages	Liver cancer due to hepatitis B	Female	2018	2.27721
Deaths	Rate	All ages	Liver cancer due to hepatitis B	Female	2019	2.23932
Deaths	Rate	All ages	Liver cancer due to hepatitis B	Female	2020	2.16223
Deaths	Rate	All ages	Liver cancer due to hepatitis B	Female	2021	2.17792
Deaths	Rate	All ages	Liver cancer due to hepatitis B	Male	1990	8.49061
Deaths	Rate	All ages	Liver cancer due to hepatitis B	Male	1991	8.53374
Deaths	Rate	All ages	Liver cancer due to hepatitis B	Male	1992	8.63103
Deaths	Rate	All ages	Liver cancer due to hepatitis B	Male	1993	8.78601
Deaths	Rate	All ages	Liver cancer due to hepatitis B	Male	1994	8.98444
Deaths	Rate	All ages	Liver cancer due to hepatitis B	Male	1995	9.29516
Deaths	Rate	All ages	Liver cancer due to hepatitis B	Male	1996	9.59008
Deaths	Rate	All ages	Liver cancer due to hepatitis B	Male	1997	9.88316
Deaths	Rate	All ages	Liver cancer due to hepatitis B	Male	1998	10.2726
Deaths	Rate	All ages	Liver cancer due to hepatitis B	Male	1999	10.7165
Deaths	Rate	All ages	Liver cancer due to hepatitis B	Male	2000	11.2247
Deaths	Rate	All ages	Liver cancer due to hepatitis B	Male	2001	11.3755
Deaths	Rate	All ages	Liver cancer due to hepatitis B	Male	2002	11.1508
Deaths	Rate	All ages	Liver cancer due to hepatitis B	Male	2003	10.7098
Deaths	Rate	All ages	Liver cancer due to hepatitis B	Male	2004	10.3879
Deaths	Rate	All ages	Liver cancer due to hepatitis B	Male	2005	10.2894
Deaths	Rate	All ages	Liver cancer due to hepatitis B	Male	2006	10.2923
Deaths	Rate	All ages	Liver cancer due to hepatitis B	Male	2007	10.4869
Deaths	Rate	All ages	Liver cancer due to hepatitis B	Male	2008	10.9011
Deaths	Rate	All ages	Liver cancer due to hepatitis B	Male	2009	10.9589
Deaths	Rate	All ages	Liver cancer due to hepatitis B	Male	2010	11.0057
Deaths	Rate	All ages	Liver cancer due to hepatitis B	Male	2011	10.9389
Deaths	Rate	All ages	Liver cancer due to hepatitis B	Male	2012	11.0727
Deaths	Rate	All ages	Liver cancer due to hepatitis B	Male	2013	11.5114
Deaths	Rate	All ages	Liver cancer due to hepatitis B	Male	2014	12.1379
Deaths	Rate	All ages	Liver cancer due to hepatitis B	Male	2015	12.4203
Deaths	Rate	All ages	Liver cancer due to hepatitis B	Male	2016	12.3375
Deaths	Rate	All ages	Liver cancer due to hepatitis B	Male	2017	12.2783
Deaths	Rate	All ages	Liver cancer due to hepatitis B	Male	2018	12.2781
Deaths	Rate	All ages	Liver cancer due to hepatitis B	Male	2019	12.1882
Deaths	Rate	All ages	Liver cancer due to hepatitis B	Male	2020	11.7908
Deaths	Rate	All ages	Liver cancer due to hepatitis B	Male	2021	11.6831
Deaths	Rate	All ages	Total burden related to hepatitis B	Both	1990	18.244
Deaths	Rate	All ages	Total burden related to hepatitis B	Both	1991	18.2838
Deaths	Rate	All ages	Total burden related to hepatitis B	Both	1992	18.2826
Deaths	Rate	All ages	Total burden related to hepatitis B	Both	1993	18.2192
Deaths	Rate	All ages	Total burden related to hepatitis B	Both	1994	18.187
Deaths	Rate	All ages	Total burden related to hepatitis B	Both	1995	18.2517
Deaths	Rate	All ages	Total burden related to hepatitis B	Both	1996	18.0914
Deaths	Rate	All ages	Total burden related to hepatitis B	Both	1997	17.9378
Deaths	Rate	All ages	Total burden related to hepatitis B	Both	1998	18.0093
Deaths	Rate	All ages	Total burden related to hepatitis B	Both	1999	18.142
Deaths	Rate	All ages	Total burden related to hepatitis B	Both	2000	18.3886
Deaths	Rate	All ages	Total burden related to hepatitis B	Both	2001	18.3659
Deaths	Rate	All ages	Total burden related to hepatitis B	Both	2002	18.1178
Deaths	Rate	All ages	Total burden related to hepatitis B	Both	2003	17.8239
Deaths	Rate	All ages	Total burden related to hepatitis B	Both	2004	17.6498
Deaths	Rate	All ages	Total burden related to hepatitis B	Both	2005	17.3566
Deaths	Rate	All ages	Total burden related to hepatitis B	Both	2006	16.8609
Deaths	Rate	All ages	Total burden related to hepatitis B	Both	2007	16.6042
Deaths	Rate	All ages	Total burden related to hepatitis B	Both	2008	16.6936
Deaths	Rate	All ages	Total burden related to hepatitis B	Both	2009	16.4732
Deaths	Rate	All ages	Total burden related to hepatitis B	Both	2010	16.2388
Deaths	Rate	All ages	Total burden related to hepatitis B	Both	2011	15.9263
Deaths	Rate	All ages	Total burden related to hepatitis B	Both	2012	15.7234
Deaths	Rate	All ages	Total burden related to hepatitis B	Both	2013	15.7135
Deaths	Rate	All ages	Total burden related to hepatitis B	Both	2014	15.8183
Deaths	Rate	All ages	Total burden related to hepatitis B	Both	2015	15.8338
Deaths	Rate	All ages	Total burden related to hepatitis B	Both	2016	15.7905
Deaths	Rate	All ages	Total burden related to hepatitis B	Both	2017	15.648
Deaths	Rate	All ages	Total burden related to hepatitis B	Both	2018	15.5761
Deaths	Rate	All ages	Total burden related to hepatitis B	Both	2019	15.516
Deaths	Rate	All ages	Total burden related to hepatitis B	Both	2020	15.3396
Deaths	Rate	All ages	Total burden related to hepatitis B	Both	2021	15.3612
Deaths	Rate	All ages	Total burden related to hepatitis B	Female	1990	10.7066
Deaths	Rate	All ages	Total burden related to hepatitis B	Female	1991	10.6381
Deaths	Rate	All ages	Total burden related to hepatitis B	Female	1992	10.5275
Deaths	Rate	All ages	Total burden related to hepatitis B	Female	1993	10.3593
Deaths	Rate	All ages	Total burden related to hepatitis B	Female	1994	10.3133
Deaths	Rate	All ages	Total burden related to hepatitis B	Female	1995	10.1648
Deaths	Rate	All ages	Total burden related to hepatitis B	Female	1996	9.92757
Deaths	Rate	All ages	Total burden related to hepatitis B	Female	1997	9.66472
Deaths	Rate	All ages	Total burden related to hepatitis B	Female	1998	9.60686
Deaths	Rate	All ages	Total burden related to hepatitis B	Female	1999	9.54545
Deaths	Rate	All ages	Total burden related to hepatitis B	Female	2000	9.46062
Deaths	Rate	All ages	Total burden related to hepatitis B	Female	2001	9.33133
Deaths	Rate	All ages	Total burden related to hepatitis B	Female	2002	9.13749
Deaths	Rate	All ages	Total burden related to hepatitis B	Female	2003	8.92669
Deaths	Rate	All ages	Total burden related to hepatitis B	Female	2004	8.78762
Deaths	Rate	All ages	Total burden related to hepatitis B	Female	2005	8.55419
Deaths	Rate	All ages	Total burden related to hepatitis B	Female	2006	8.1534
Deaths	Rate	All ages	Total burden related to hepatitis B	Female	2007	7.84557
Deaths	Rate	All ages	Total burden related to hepatitis B	Female	2008	7.72487
Deaths	Rate	All ages	Total burden related to hepatitis B	Female	2009	7.54088
Deaths	Rate	All ages	Total burden related to hepatitis B	Female	2010	7.32964
Deaths	Rate	All ages	Total burden related to hepatitis B	Female	2011	7.1209
Deaths	Rate	All ages	Total burden related to hepatitis B	Female	2012	6.90108
Deaths	Rate	All ages	Total burden related to hepatitis B	Female	2013	6.78305
Deaths	Rate	All ages	Total burden related to hepatitis B	Female	2014	6.74267
Deaths	Rate	All ages	Total burden related to hepatitis B	Female	2015	6.69131
Deaths	Rate	All ages	Total burden related to hepatitis B	Female	2016	6.72091
Deaths	Rate	All ages	Total burden related to hepatitis B	Female	2017	6.70147
Deaths	Rate	All ages	Total burden related to hepatitis B	Female	2018	6.68058
Deaths	Rate	All ages	Total burden related to hepatitis B	Female	2019	6.65951
Deaths	Rate	All ages	Total burden related to hepatitis B	Female	2020	6.63023
Deaths	Rate	All ages	Total burden related to hepatitis B	Female	2021	6.70958
Deaths	Rate	All ages	Total burden related to hepatitis B	Male	1990	25.3191
Deaths	Rate	All ages	Total burden related to hepatitis B	Male	1991	25.4471
Deaths	Rate	All ages	Total burden related to hepatitis B	Male	1992	25.5373
Deaths	Rate	All ages	Total burden related to hepatitis B	Male	1993	25.5646
Deaths	Rate	All ages	Total burden related to hepatitis B	Male	1994	25.5421
Deaths	Rate	All ages	Total burden related to hepatitis B	Male	1995	25.8073
Deaths	Rate	All ages	Total burden related to hepatitis B	Male	1996	25.7247
Deaths	Rate	All ages	Total burden related to hepatitis B	Male	1997	25.6829
Deaths	Rate	All ages	Total burden related to hepatitis B	Male	1998	25.888
Deaths	Rate	All ages	Total burden related to hepatitis B	Male	1999	26.2169
Deaths	Rate	All ages	Total burden related to hepatitis B	Male	2000	26.7904
Deaths	Rate	All ages	Total burden related to hepatitis B	Male	2001	26.8835
Deaths	Rate	All ages	Total burden related to hepatitis B	Male	2002	26.5996
Deaths	Rate	All ages	Total burden related to hepatitis B	Male	2003	26.2427
Deaths	Rate	All ages	Total burden related to hepatitis B	Male	2004	26.0513
Deaths	Rate	All ages	Total burden related to hepatitis B	Male	2005	25.7166
Deaths	Rate	All ages	Total burden related to hepatitis B	Male	2006	25.145
Deaths	Rate	All ages	Total burden related to hepatitis B	Male	2007	24.9497
Deaths	Rate	All ages	Total burden related to hepatitis B	Male	2008	25.251
Deaths	Rate	All ages	Total burden related to hepatitis B	Male	2009	25.0068
Deaths	Rate	All ages	Total burden related to hepatitis B	Male	2010	24.7609
Deaths	Rate	All ages	Total burden related to hepatitis B	Male	2011	24.3583
Deaths	Rate	All ages	Total burden related to hepatitis B	Male	2012	24.1784
Deaths	Rate	All ages	Total burden related to hepatitis B	Male	2013	24.2756
Deaths	Rate	All ages	Total burden related to hepatitis B	Male	2014	24.5197
Deaths	Rate	All ages	Total burden related to hepatitis B	Male	2015	24.5956
Deaths	Rate	All ages	Total burden related to hepatitis B	Male	2016	24.4759
Deaths	Rate	All ages	Total burden related to hepatitis B	Male	2017	24.2074
Deaths	Rate	All ages	Total burden related to hepatitis B	Male	2018	24.0784
Deaths	Rate	All ages	Total burden related to hepatitis B	Male	2019	23.9738
Deaths	Rate	All ages	Total burden related to hepatitis B	Male	2020	23.6518
Deaths	Rate	All ages	Total burden related to hepatitis B	Male	2021	23.6152
Deaths	Rate	<35	Acute hepatitis B	Both	1990	2.27592
Deaths	Rate	<35	Acute hepatitis B	Both	1991	2.2163
Deaths	Rate	<35	Acute hepatitis B	Both	1992	2.10085
Deaths	Rate	<35	Acute hepatitis B	Both	1993	1.97127
Deaths	Rate	<35	Acute hepatitis B	Both	1994	1.80201
Deaths	Rate	<35	Acute hepatitis B	Both	1995	1.66305
Deaths	Rate	<35	Acute hepatitis B	Both	1996	1.53163
Deaths	Rate	<35	Acute hepatitis B	Both	1997	1.41475
Deaths	Rate	<35	Acute hepatitis B	Both	1998	1.29162
Deaths	Rate	<35	Acute hepatitis B	Both	1999	1.19739
Deaths	Rate	<35	Acute hepatitis B	Both	2000	1.08678
Deaths	Rate	<35	Acute hepatitis B	Both	2001	0.94233
Deaths	Rate	<35	Acute hepatitis B	Both	2002	0.750422
Deaths	Rate	<35	Acute hepatitis B	Both	2003	0.573607
Deaths	Rate	<35	Acute hepatitis B	Both	2004	0.440486
Deaths	Rate	<35	Acute hepatitis B	Both	2005	0.366028
Deaths	Rate	<35	Acute hepatitis B	Both	2006	0.329605
Deaths	Rate	<35	Acute hepatitis B	Both	2007	0.2976
Deaths	Rate	<35	Acute hepatitis B	Both	2008	0.284008
Deaths	Rate	<35	Acute hepatitis B	Both	2009	0.273702
Deaths	Rate	<35	Acute hepatitis B	Both	2010	0.256066
Deaths	Rate	<35	Acute hepatitis B	Both	2011	0.235847
Deaths	Rate	<35	Acute hepatitis B	Both	2012	0.220678
Deaths	Rate	<35	Acute hepatitis B	Both	2013	0.213639
Deaths	Rate	<35	Acute hepatitis B	Both	2014	0.206517
Deaths	Rate	<35	Acute hepatitis B	Both	2015	0.196025
Deaths	Rate	<35	Acute hepatitis B	Both	2016	0.192987
Deaths	Rate	<35	Acute hepatitis B	Both	2017	0.185556
Deaths	Rate	<35	Acute hepatitis B	Both	2018	0.173139
Deaths	Rate	<35	Acute hepatitis B	Both	2019	0.162021
Deaths	Rate	<35	Acute hepatitis B	Both	2020	0.157807
Deaths	Rate	<35	Acute hepatitis B	Both	2021	0.148901
Deaths	Rate	<35	Acute hepatitis B	Female	1990	1.45086
Deaths	Rate	<35	Acute hepatitis B	Female	1991	1.40942
Deaths	Rate	<35	Acute hepatitis B	Female	1992	1.33023
Deaths	Rate	<35	Acute hepatitis B	Female	1993	1.22807
Deaths	Rate	<35	Acute hepatitis B	Female	1994	1.10631
Deaths	Rate	<35	Acute hepatitis B	Female	1995	1.001
Deaths	Rate	<35	Acute hepatitis B	Female	1996	0.925026
Deaths	Rate	<35	Acute hepatitis B	Female	1997	0.834575
Deaths	Rate	<35	Acute hepatitis B	Female	1998	0.75049
Deaths	Rate	<35	Acute hepatitis B	Female	1999	0.698028
Deaths	Rate	<35	Acute hepatitis B	Female	2000	0.629496
Deaths	Rate	<35	Acute hepatitis B	Female	2001	0.535035
Deaths	Rate	<35	Acute hepatitis B	Female	2002	0.43522
Deaths	Rate	<35	Acute hepatitis B	Female	2003	0.333789
Deaths	Rate	<35	Acute hepatitis B	Female	2004	0.255431
Deaths	Rate	<35	Acute hepatitis B	Female	2005	0.210356
Deaths	Rate	<35	Acute hepatitis B	Female	2006	0.190216
Deaths	Rate	<35	Acute hepatitis B	Female	2007	0.171097
Deaths	Rate	<35	Acute hepatitis B	Female	2008	0.165014
Deaths	Rate	<35	Acute hepatitis B	Female	2009	0.162365
Deaths	Rate	<35	Acute hepatitis B	Female	2010	0.154098
Deaths	Rate	<35	Acute hepatitis B	Female	2011	0.143334
Deaths	Rate	<35	Acute hepatitis B	Female	2012	0.132387
Deaths	Rate	<35	Acute hepatitis B	Female	2013	0.127502
Deaths	Rate	<35	Acute hepatitis B	Female	2014	0.120565
Deaths	Rate	<35	Acute hepatitis B	Female	2015	0.111342
Deaths	Rate	<35	Acute hepatitis B	Female	2016	0.102575
Deaths	Rate	<35	Acute hepatitis B	Female	2017	0.0918986
Deaths	Rate	<35	Acute hepatitis B	Female	2018	0.0820258
Deaths	Rate	<35	Acute hepatitis B	Female	2019	0.0738086
Deaths	Rate	<35	Acute hepatitis B	Female	2020	0.070956
Deaths	Rate	<35	Acute hepatitis B	Female	2021	0.0647272
Deaths	Rate	<35	Acute hepatitis B	Male	1990	3.04281
Deaths	Rate	<35	Acute hepatitis B	Male	1991	2.966
Deaths	Rate	<35	Acute hepatitis B	Male	1992	2.81736
Deaths	Rate	<35	Acute hepatitis B	Male	1993	2.66338
Deaths	Rate	<35	Acute hepatitis B	Male	1994	2.4509
Deaths	Rate	<35	Acute hepatitis B	Male	1995	2.28159
Deaths	Rate	<35	Acute hepatitis B	Male	1996	2.1
Deaths	Rate	<35	Acute hepatitis B	Male	1997	1.95997
Deaths	Rate	<35	Acute hepatitis B	Male	1998	1.80167
Deaths	Rate	<35	Acute hepatitis B	Male	1999	1.66954
Deaths	Rate	<35	Acute hepatitis B	Male	2000	1.52032
Deaths	Rate	<35	Acute hepatitis B	Male	2001	1.32863
Deaths	Rate	<35	Acute hepatitis B	Male	2002	1.04974
Deaths	Rate	<35	Acute hepatitis B	Male	2003	0.801942
Deaths	Rate	<35	Acute hepatitis B	Male	2004	0.617421
Deaths	Rate	<35	Acute hepatitis B	Male	2005	0.515521
Deaths	Rate	<35	Acute hepatitis B	Male	2006	0.463932
Deaths	Rate	<35	Acute hepatitis B	Male	2007	0.419792
Deaths	Rate	<35	Acute hepatitis B	Male	2008	0.399144
Deaths	Rate	<35	Acute hepatitis B	Male	2009	0.381512
Deaths	Rate	<35	Acute hepatitis B	Male	2010	0.354865
Deaths	Rate	<35	Acute hepatitis B	Male	2011	0.32559
Deaths	Rate	<35	Acute hepatitis B	Male	2012	0.30642
Deaths	Rate	<35	Acute hepatitis B	Male	2013	0.297277
Deaths	Rate	<35	Acute hepatitis B	Male	2014	0.289862
Deaths	Rate	<35	Acute hepatitis B	Male	2015	0.277911
Deaths	Rate	<35	Acute hepatitis B	Male	2016	0.279909
Deaths	Rate	<35	Acute hepatitis B	Male	2017	0.274925
Deaths	Rate	<35	Acute hepatitis B	Male	2018	0.259318
Deaths	Rate	<35	Acute hepatitis B	Male	2019	0.244561
Deaths	Rate	<35	Acute hepatitis B	Male	2020	0.237998
Deaths	Rate	<35	Acute hepatitis B	Male	2021	0.225683
Deaths	Rate	<35	Chronic hepatitis B including cirrhosis	Both	1990	8.88824
Deaths	Rate	<35	Chronic hepatitis B including cirrhosis	Both	1991	8.88357
Deaths	Rate	<35	Chronic hepatitis B including cirrhosis	Both	1992	8.84059
Deaths	Rate	<35	Chronic hepatitis B including cirrhosis	Both	1993	8.6727
Deaths	Rate	<35	Chronic hepatitis B including cirrhosis	Both	1994	8.29057
Deaths	Rate	<35	Chronic hepatitis B including cirrhosis	Both	1995	8.02747
Deaths	Rate	<35	Chronic hepatitis B including cirrhosis	Both	1996	7.72805
Deaths	Rate	<35	Chronic hepatitis B including cirrhosis	Both	1997	7.39645
Deaths	Rate	<35	Chronic hepatitis B including cirrhosis	Both	1998	7.05669
Deaths	Rate	<35	Chronic hepatitis B including cirrhosis	Both	1999	6.8551
Deaths	Rate	<35	Chronic hepatitis B including cirrhosis	Both	2000	6.80905
Deaths	Rate	<35	Chronic hepatitis B including cirrhosis	Both	2001	6.63008
Deaths	Rate	<35	Chronic hepatitis B including cirrhosis	Both	2002	6.4915
Deaths	Rate	<35	Chronic hepatitis B including cirrhosis	Both	2003	6.47769
Deaths	Rate	<35	Chronic hepatitis B including cirrhosis	Both	2004	6.214
Deaths	Rate	<35	Chronic hepatitis B including cirrhosis	Both	2005	5.64851
Deaths	Rate	<35	Chronic hepatitis B including cirrhosis	Both	2006	4.99147
Deaths	Rate	<35	Chronic hepatitis B including cirrhosis	Both	2007	4.62818
Deaths	Rate	<35	Chronic hepatitis B including cirrhosis	Both	2008	4.57351
Deaths	Rate	<35	Chronic hepatitis B including cirrhosis	Both	2009	4.68035
Deaths	Rate	<35	Chronic hepatitis B including cirrhosis	Both	2010	4.50076
Deaths	Rate	<35	Chronic hepatitis B including cirrhosis	Both	2011	4.0662
Deaths	Rate	<35	Chronic hepatitis B including cirrhosis	Both	2012	3.66612
Deaths	Rate	<35	Chronic hepatitis B including cirrhosis	Both	2013	3.47734
Deaths	Rate	<35	Chronic hepatitis B including cirrhosis	Both	2014	3.36582
Deaths	Rate	<35	Chronic hepatitis B including cirrhosis	Both	2015	3.22427
Deaths	Rate	<35	Chronic hepatitis B including cirrhosis	Both	2016	3.18304
Deaths	Rate	<35	Chronic hepatitis B including cirrhosis	Both	2017	3.16164
Deaths	Rate	<35	Chronic hepatitis B including cirrhosis	Both	2018	3.15465
Deaths	Rate	<35	Chronic hepatitis B including cirrhosis	Both	2019	3.13681
Deaths	Rate	<35	Chronic hepatitis B including cirrhosis	Both	2020	3.1311
Deaths	Rate	<35	Chronic hepatitis B including cirrhosis	Both	2021	3.13215
Deaths	Rate	<35	Chronic hepatitis B including cirrhosis	Female	1990	4.25566
Deaths	Rate	<35	Chronic hepatitis B including cirrhosis	Female	1991	4.22119
Deaths	Rate	<35	Chronic hepatitis B including cirrhosis	Female	1992	4.19118
Deaths	Rate	<35	Chronic hepatitis B including cirrhosis	Female	1993	4.12164
Deaths	Rate	<35	Chronic hepatitis B including cirrhosis	Female	1994	3.69895
Deaths	Rate	<35	Chronic hepatitis B including cirrhosis	Female	1995	3.3515
Deaths	Rate	<35	Chronic hepatitis B including cirrhosis	Female	1996	3.17181
Deaths	Rate	<35	Chronic hepatitis B including cirrhosis	Female	1997	2.96563
Deaths	Rate	<35	Chronic hepatitis B including cirrhosis	Female	1998	2.74017
Deaths	Rate	<35	Chronic hepatitis B including cirrhosis	Female	1999	2.64505
Deaths	Rate	<35	Chronic hepatitis B including cirrhosis	Female	2000	2.55707
Deaths	Rate	<35	Chronic hepatitis B including cirrhosis	Female	2001	2.4349
Deaths	Rate	<35	Chronic hepatitis B including cirrhosis	Female	2002	2.47111
Deaths	Rate	<35	Chronic hepatitis B including cirrhosis	Female	2003	2.53266
Deaths	Rate	<35	Chronic hepatitis B including cirrhosis	Female	2004	2.37194
Deaths	Rate	<35	Chronic hepatitis B including cirrhosis	Female	2005	2.13637
Deaths	Rate	<35	Chronic hepatitis B including cirrhosis	Female	2006	1.9071
Deaths	Rate	<35	Chronic hepatitis B including cirrhosis	Female	2007	1.75025
Deaths	Rate	<35	Chronic hepatitis B including cirrhosis	Female	2008	1.70723
Deaths	Rate	<35	Chronic hepatitis B including cirrhosis	Female	2009	1.69421
Deaths	Rate	<35	Chronic hepatitis B including cirrhosis	Female	2010	1.5959
Deaths	Rate	<35	Chronic hepatitis B including cirrhosis	Female	2011	1.45601
Deaths	Rate	<35	Chronic hepatitis B including cirrhosis	Female	2012	1.29329
Deaths	Rate	<35	Chronic hepatitis B including cirrhosis	Female	2013	1.18676
Deaths	Rate	<35	Chronic hepatitis B including cirrhosis	Female	2014	1.0823
Deaths	Rate	<35	Chronic hepatitis B including cirrhosis	Female	2015	1.00308
Deaths	Rate	<35	Chronic hepatitis B including cirrhosis	Female	2016	0.966649
Deaths	Rate	<35	Chronic hepatitis B including cirrhosis	Female	2017	0.930617
Deaths	Rate	<35	Chronic hepatitis B including cirrhosis	Female	2018	0.905672
Deaths	Rate	<35	Chronic hepatitis B including cirrhosis	Female	2019	0.88858
Deaths	Rate	<35	Chronic hepatitis B including cirrhosis	Female	2020	0.872675
Deaths	Rate	<35	Chronic hepatitis B including cirrhosis	Female	2021	0.863537
Deaths	Rate	<35	Chronic hepatitis B including cirrhosis	Male	1990	13.192
Deaths	Rate	<35	Chronic hepatitis B including cirrhosis	Male	1991	13.2135
Deaths	Rate	<35	Chronic hepatitis B including cirrhosis	Male	1992	13.1635
Deaths	Rate	<35	Chronic hepatitis B including cirrhosis	Male	1993	12.9135
Deaths	Rate	<35	Chronic hepatitis B including cirrhosis	Male	1994	12.5781
Deaths	Rate	<35	Chronic hepatitis B including cirrhosis	Male	1995	12.4032
Deaths	Rate	<35	Chronic hepatitis B including cirrhosis	Male	1996	12.0048
Deaths	Rate	<35	Chronic hepatitis B including cirrhosis	Male	1997	11.5688
Deaths	Rate	<35	Chronic hepatitis B including cirrhosis	Male	1998	11.1336
Deaths	Rate	<35	Chronic hepatitis B including cirrhosis	Male	1999	10.8432
Deaths	Rate	<35	Chronic hepatitis B including cirrhosis	Male	2000	10.8472
Deaths	Rate	<35	Chronic hepatitis B including cirrhosis	Male	2001	10.6156
Deaths	Rate	<35	Chronic hepatitis B including cirrhosis	Male	2002	10.3152
Deaths	Rate	<35	Chronic hepatitis B including cirrhosis	Male	2003	10.24
Deaths	Rate	<35	Chronic hepatitis B including cirrhosis	Male	2004	9.89496
Deaths	Rate	<35	Chronic hepatitis B including cirrhosis	Male	2005	9.03104
Deaths	Rate	<35	Chronic hepatitis B including cirrhosis	Male	2006	7.97529
Deaths	Rate	<35	Chronic hepatitis B including cirrhosis	Male	2007	7.42078
Deaths	Rate	<35	Chronic hepatitis B including cirrhosis	Male	2008	7.35822
Deaths	Rate	<35	Chronic hepatitis B including cirrhosis	Male	2009	7.58098
Deaths	Rate	<35	Chronic hepatitis B including cirrhosis	Male	2010	7.32218
Deaths	Rate	<35	Chronic hepatitis B including cirrhosis	Male	2011	6.60308
Deaths	Rate	<35	Chronic hepatitis B including cirrhosis	Male	2012	5.97393
Deaths	Rate	<35	Chronic hepatitis B including cirrhosis	Male	2013	5.70506
Deaths	Rate	<35	Chronic hepatitis B including cirrhosis	Male	2014	5.58439
Deaths	Rate	<35	Chronic hepatitis B including cirrhosis	Male	2015	5.37881
Deaths	Rate	<35	Chronic hepatitis B including cirrhosis	Male	2016	5.32722
Deaths	Rate	<35	Chronic hepatitis B including cirrhosis	Male	2017	5.30802
Deaths	Rate	<35	Chronic hepatitis B including cirrhosis	Male	2018	5.29985
Deaths	Rate	<35	Chronic hepatitis B including cirrhosis	Male	2019	5.2573
Deaths	Rate	<35	Chronic hepatitis B including cirrhosis	Male	2020	5.23352
Deaths	Rate	<35	Chronic hepatitis B including cirrhosis	Male	2021	5.21534
Deaths	Rate	<35	Liver cancer due to hepatitis B	Both	1990	4.56625
Deaths	Rate	<35	Liver cancer due to hepatitis B	Both	1991	4.53038
Deaths	Rate	<35	Liver cancer due to hepatitis B	Both	1992	4.74375
Deaths	Rate	<35	Liver cancer due to hepatitis B	Both	1993	4.85112
Deaths	Rate	<35	Liver cancer due to hepatitis B	Both	1994	5.04828
Deaths	Rate	<35	Liver cancer due to hepatitis B	Both	1995	5.38967
Deaths	Rate	<35	Liver cancer due to hepatitis B	Both	1996	5.47149
Deaths	Rate	<35	Liver cancer due to hepatitis B	Both	1997	5.4472
Deaths	Rate	<35	Liver cancer due to hepatitis B	Both	1998	5.47949
Deaths	Rate	<35	Liver cancer due to hepatitis B	Both	1999	5.41364
Deaths	Rate	<35	Liver cancer due to hepatitis B	Both	2000	5.23336
Deaths	Rate	<35	Liver cancer due to hepatitis B	Both	2001	5.04233
Deaths	Rate	<35	Liver cancer due to hepatitis B	Both	2002	4.36535
Deaths	Rate	<35	Liver cancer due to hepatitis B	Both	2003	3.62907
Deaths	Rate	<35	Liver cancer due to hepatitis B	Both	2004	3.32203
Deaths	Rate	<35	Liver cancer due to hepatitis B	Both	2005	3.07445
Deaths	Rate	<35	Liver cancer due to hepatitis B	Both	2006	2.86557
Deaths	Rate	<35	Liver cancer due to hepatitis B	Both	2007	2.83072
Deaths	Rate	<35	Liver cancer due to hepatitis B	Both	2008	3.01896
Deaths	Rate	<35	Liver cancer due to hepatitis B	Both	2009	3.26203
Deaths	Rate	<35	Liver cancer due to hepatitis B	Both	2010	3.29658
Deaths	Rate	<35	Liver cancer due to hepatitis B	Both	2011	3.10212
Deaths	Rate	<35	Liver cancer due to hepatitis B	Both	2012	2.99635
Deaths	Rate	<35	Liver cancer due to hepatitis B	Both	2013	3.13058
Deaths	Rate	<35	Liver cancer due to hepatitis B	Both	2014	3.28838
Deaths	Rate	<35	Liver cancer due to hepatitis B	Both	2015	3.29359
Deaths	Rate	<35	Liver cancer due to hepatitis B	Both	2016	3.23793
Deaths	Rate	<35	Liver cancer due to hepatitis B	Both	2017	3.26644
Deaths	Rate	<35	Liver cancer due to hepatitis B	Both	2018	3.29126
Deaths	Rate	<35	Liver cancer due to hepatitis B	Both	2019	3.29986
Deaths	Rate	<35	Liver cancer due to hepatitis B	Both	2020	3.28677
Deaths	Rate	<35	Liver cancer due to hepatitis B	Both	2021	3.2522
Deaths	Rate	<35	Liver cancer due to hepatitis B	Female	1990	1.60956
Deaths	Rate	<35	Liver cancer due to hepatitis B	Female	1991	1.56767
Deaths	Rate	<35	Liver cancer due to hepatitis B	Female	1992	1.60494
Deaths	Rate	<35	Liver cancer due to hepatitis B	Female	1993	1.64876
Deaths	Rate	<35	Liver cancer due to hepatitis B	Female	1994	1.7239
Deaths	Rate	<35	Liver cancer due to hepatitis B	Female	1995	1.78742
Deaths	Rate	<35	Liver cancer due to hepatitis B	Female	1996	1.81426
Deaths	Rate	<35	Liver cancer due to hepatitis B	Female	1997	1.80887
Deaths	Rate	<35	Liver cancer due to hepatitis B	Female	1998	1.76537
Deaths	Rate	<35	Liver cancer due to hepatitis B	Female	1999	1.71942
Deaths	Rate	<35	Liver cancer due to hepatitis B	Female	2000	1.63726
Deaths	Rate	<35	Liver cancer due to hepatitis B	Female	2001	1.54147
Deaths	Rate	<35	Liver cancer due to hepatitis B	Female	2002	1.28314
Deaths	Rate	<35	Liver cancer due to hepatitis B	Female	2003	1.01767
Deaths	Rate	<35	Liver cancer due to hepatitis B	Female	2004	0.925002
Deaths	Rate	<35	Liver cancer due to hepatitis B	Female	2005	0.849018
Deaths	Rate	<35	Liver cancer due to hepatitis B	Female	2006	0.789361
Deaths	Rate	<35	Liver cancer due to hepatitis B	Female	2007	0.761665
Deaths	Rate	<35	Liver cancer due to hepatitis B	Female	2008	0.796284
Deaths	Rate	<35	Liver cancer due to hepatitis B	Female	2009	0.825455
Deaths	Rate	<35	Liver cancer due to hepatitis B	Female	2010	0.812447
Deaths	Rate	<35	Liver cancer due to hepatitis B	Female	2011	0.757785
Deaths	Rate	<35	Liver cancer due to hepatitis B	Female	2012	0.721006
Deaths	Rate	<35	Liver cancer due to hepatitis B	Female	2013	0.738297
Deaths	Rate	<35	Liver cancer due to hepatitis B	Female	2014	0.759442
Deaths	Rate	<35	Liver cancer due to hepatitis B	Female	2015	0.754571
Deaths	Rate	<35	Liver cancer due to hepatitis B	Female	2016	0.760151
Deaths	Rate	<35	Liver cancer due to hepatitis B	Female	2017	0.759646
Deaths	Rate	<35	Liver cancer due to hepatitis B	Female	2018	0.751596
Deaths	Rate	<35	Liver cancer due to hepatitis B	Female	2019	0.74312
Deaths	Rate	<35	Liver cancer due to hepatitis B	Female	2020	0.729951
Deaths	Rate	<35	Liver cancer due to hepatitis B	Female	2021	0.72578
Deaths	Rate	<35	Liver cancer due to hepatitis B	Male	1990	7.30821
Deaths	Rate	<35	Liver cancer due to hepatitis B	Male	1991	7.27824
Deaths	Rate	<35	Liver cancer due to hepatitis B	Male	1992	7.66012
Deaths	Rate	<35	Liver cancer due to hepatitis B	Male	1993	7.83481
Deaths	Rate	<35	Liver cancer due to hepatitis B	Male	1994	8.153
Deaths	Rate	<35	Liver cancer due to hepatitis B	Male	1995	8.76136
Deaths	Rate	<35	Liver cancer due to hepatitis B	Male	1996	8.90549
Deaths	Rate	<35	Liver cancer due to hepatitis B	Male	1997	8.87409
Deaths	Rate	<35	Liver cancer due to hepatitis B	Male	1998	8.98687
Deaths	Rate	<35	Liver cancer due to hepatitis B	Male	1999	8.91173
Deaths	Rate	<35	Liver cancer due to hepatitis B	Male	2000	8.64596
Deaths	Rate	<35	Liver cancer due to hepatitis B	Male	2001	8.36379
Deaths	Rate	<35	Liver cancer due to hepatitis B	Male	2002	7.29236
Deaths	Rate	<35	Liver cancer due to hepatitis B	Male	2003	6.11599
Deaths	Rate	<35	Liver cancer due to hepatitis B	Male	2004	5.61592
Deaths	Rate	<35	Liver cancer due to hepatitis B	Male	2005	5.21601
Deaths	Rate	<35	Liver cancer due to hepatitis B	Male	2006	4.8729
Deaths	Rate	<35	Liver cancer due to hepatitis B	Male	2007	4.83748
Deaths	Rate	<35	Liver cancer due to hepatitis B	Male	2008	5.17766
Deaths	Rate	<35	Liver cancer due to hepatitis B	Male	2009	5.62828
Deaths	Rate	<35	Liver cancer due to hepatitis B	Male	2010	5.70879
Deaths	Rate	<35	Liver cancer due to hepatitis B	Male	2011	5.38027
Deaths	Rate	<35	Liver cancer due to hepatitis B	Male	2012	5.20929
Deaths	Rate	<35	Liver cancer due to hepatitis B	Male	2013	5.45779
Deaths	Rate	<35	Liver cancer due to hepatitis B	Male	2014	5.74783
Deaths	Rate	<35	Liver cancer due to hepatitis B	Male	2015	5.7598
Deaths	Rate	<35	Liver cancer due to hepatitis B	Male	2016	5.63865
Deaths	Rate	<35	Liver cancer due to hepatitis B	Male	2017	5.68194
Deaths	Rate	<35	Liver cancer due to hepatitis B	Male	2018	5.71758
Deaths	Rate	<35	Liver cancer due to hepatitis B	Male	2019	5.7148
Deaths	Rate	<35	Liver cancer due to hepatitis B	Male	2020	5.6699
Deaths	Rate	<35	Liver cancer due to hepatitis B	Male	2021	5.57459
Deaths	Rate	<35	Total burden related to hepatitis B	Both	1990	15.7304
Deaths	Rate	<35	Total burden related to hepatitis B	Both	1991	15.6303
Deaths	Rate	<35	Total burden related to hepatitis B	Both	1992	15.6852
Deaths	Rate	<35	Total burden related to hepatitis B	Both	1993	15.4951
Deaths	Rate	<35	Total burden related to hepatitis B	Both	1994	15.1409
Deaths	Rate	<35	Total burden related to hepatitis B	Both	1995	15.0802
Deaths	Rate	<35	Total burden related to hepatitis B	Both	1996	14.7312
Deaths	Rate	<35	Total burden related to hepatitis B	Both	1997	14.2584
Deaths	Rate	<35	Total burden related to hepatitis B	Both	1998	13.8278
Deaths	Rate	<35	Total burden related to hepatitis B	Both	1999	13.4661
Deaths	Rate	<35	Total burden related to hepatitis B	Both	2000	13.1292
Deaths	Rate	<35	Total burden related to hepatitis B	Both	2001	12.6147
Deaths	Rate	<35	Total burden related to hepatitis B	Both	2002	11.6073
Deaths	Rate	<35	Total burden related to hepatitis B	Both	2003	10.6804
Deaths	Rate	<35	Total burden related to hepatitis B	Both	2004	9.97652
Deaths	Rate	<35	Total burden related to hepatitis B	Both	2005	9.08899
Deaths	Rate	<35	Total burden related to hepatitis B	Both	2006	8.18664
Deaths	Rate	<35	Total burden related to hepatitis B	Both	2007	7.75649
Deaths	Rate	<35	Total burden related to hepatitis B	Both	2008	7.87648
Deaths	Rate	<35	Total burden related to hepatitis B	Both	2009	8.21608
Deaths	Rate	<35	Total burden related to hepatitis B	Both	2010	8.05341
Deaths	Rate	<35	Total burden related to hepatitis B	Both	2011	7.40417
Deaths	Rate	<35	Total burden related to hepatitis B	Both	2012	6.88314
Deaths	Rate	<35	Total burden related to hepatitis B	Both	2013	6.82156
Deaths	Rate	<35	Total burden related to hepatitis B	Both	2014	6.86071
Deaths	Rate	<35	Total burden related to hepatitis B	Both	2015	6.71389
Deaths	Rate	<35	Total burden related to hepatitis B	Both	2016	6.61396
Deaths	Rate	<35	Total burden related to hepatitis B	Both	2017	6.61363
Deaths	Rate	<35	Total burden related to hepatitis B	Both	2018	6.61905
Deaths	Rate	<35	Total burden related to hepatitis B	Both	2019	6.59869
Deaths	Rate	<35	Total burden related to hepatitis B	Both	2020	6.57568
Deaths	Rate	<35	Total burden related to hepatitis B	Both	2021	6.53324
Deaths	Rate	<35	Total burden related to hepatitis B	Female	1990	7.31608
Deaths	Rate	<35	Total burden related to hepatitis B	Female	1991	7.19827
Deaths	Rate	<35	Total burden related to hepatitis B	Female	1992	7.12635
Deaths	Rate	<35	Total burden related to hepatitis B	Female	1993	6.99847
Deaths	Rate	<35	Total burden related to hepatitis B	Female	1994	6.52916
Deaths	Rate	<35	Total burden related to hepatitis B	Female	1995	6.13992
Deaths	Rate	<35	Total burden related to hepatitis B	Female	1996	5.9111
Deaths	Rate	<35	Total burden related to hepatitis B	Female	1997	5.60907
Deaths	Rate	<35	Total burden related to hepatitis B	Female	1998	5.25603
Deaths	Rate	<35	Total burden related to hepatitis B	Female	1999	5.06249
Deaths	Rate	<35	Total burden related to hepatitis B	Female	2000	4.82383
Deaths	Rate	<35	Total burden related to hepatitis B	Female	2001	4.5114
Deaths	Rate	<35	Total burden related to hepatitis B	Female	2002	4.18947
Deaths	Rate	<35	Total burden related to hepatitis B	Female	2003	3.88412
Deaths	Rate	<35	Total burden related to hepatitis B	Female	2004	3.55238
Deaths	Rate	<35	Total burden related to hepatitis B	Female	2005	3.19575
Deaths	Rate	<35	Total burden related to hepatitis B	Female	2006	2.88668
Deaths	Rate	<35	Total burden related to hepatitis B	Female	2007	2.68301
Deaths	Rate	<35	Total burden related to hepatitis B	Female	2008	2.66853
Deaths	Rate	<35	Total burden related to hepatitis B	Female	2009	2.68203
Deaths	Rate	<35	Total burden related to hepatitis B	Female	2010	2.56244
Deaths	Rate	<35	Total burden related to hepatitis B	Female	2011	2.35713
Deaths	Rate	<35	Total burden related to hepatitis B	Female	2012	2.14668
Deaths	Rate	<35	Total burden related to hepatitis B	Female	2013	2.05256
Deaths	Rate	<35	Total burden related to hepatitis B	Female	2014	1.96231
Deaths	Rate	<35	Total burden related to hepatitis B	Female	2015	1.86899
Deaths	Rate	<35	Total burden related to hepatitis B	Female	2016	1.82937
Deaths	Rate	<35	Total burden related to hepatitis B	Female	2017	1.78216
Deaths	Rate	<35	Total burden related to hepatitis B	Female	2018	1.73929
Deaths	Rate	<35	Total burden related to hepatitis B	Female	2019	1.70551
Deaths	Rate	<35	Total burden related to hepatitis B	Female	2020	1.67358
Deaths	Rate	<35	Total burden related to hepatitis B	Female	2021	1.65404
Deaths	Rate	<35	Total burden related to hepatitis B	Male	1990	23.543
Deaths	Rate	<35	Total burden related to hepatitis B	Male	1991	23.4577
Deaths	Rate	<35	Total burden related to hepatitis B	Male	1992	23.641
Deaths	Rate	<35	Total burden related to hepatitis B	Male	1993	23.4117
Deaths	Rate	<35	Total burden related to hepatitis B	Male	1994	23.182
Deaths	Rate	<35	Total burden related to hepatitis B	Male	1995	23.4462
Deaths	Rate	<35	Total burden related to hepatitis B	Male	1996	23.0103
Deaths	Rate	<35	Total burden related to hepatitis B	Male	1997	22.4028
Deaths	Rate	<35	Total burden related to hepatitis B	Male	1998	21.9221
Deaths	Rate	<35	Total burden related to hepatitis B	Male	1999	21.4245
Deaths	Rate	<35	Total burden related to hepatitis B	Male	2000	21.0135
Deaths	Rate	<35	Total burden related to hepatitis B	Male	2001	20.3081
Deaths	Rate	<35	Total burden related to hepatitis B	Male	2002	18.6573
Deaths	Rate	<35	Total burden related to hepatitis B	Male	2003	17.158
Deaths	Rate	<35	Total burden related to hepatitis B	Male	2004	16.1283
Deaths	Rate	<35	Total burden related to hepatitis B	Male	2005	14.7626
Deaths	Rate	<35	Total burden related to hepatitis B	Male	2006	13.3121
Deaths	Rate	<35	Total burden related to hepatitis B	Male	2007	12.6781
Deaths	Rate	<35	Total burden related to hepatitis B	Male	2008	12.935
Deaths	Rate	<35	Total burden related to hepatitis B	Male	2009	13.5908
Deaths	Rate	<35	Total burden related to hepatitis B	Male	2010	13.3858
Deaths	Rate	<35	Total burden related to hepatitis B	Male	2011	12.3089
Deaths	Rate	<35	Total burden related to hepatitis B	Male	2012	11.4896
Deaths	Rate	<35	Total burden related to hepatitis B	Male	2013	11.4601
Deaths	Rate	<35	Total burden related to hepatitis B	Male	2014	11.6221
Deaths	Rate	<35	Total burden related to hepatitis B	Male	2015	11.4165
Deaths	Rate	<35	Total burden related to hepatitis B	Male	2016	11.2458
Deaths	Rate	<35	Total burden related to hepatitis B	Male	2017	11.2649
Deaths	Rate	<35	Total burden related to hepatitis B	Male	2018	11.2767
Deaths	Rate	<35	Total burden related to hepatitis B	Male	2019	11.2167
Deaths	Rate	<35	Total burden related to hepatitis B	Male	2020	11.1414
Deaths	Rate	<35	Total burden related to hepatitis B	Male	2021	11.0156
Deaths	Rate	35-49	Acute hepatitis B	Both	1990	5.40817
Deaths	Rate	35-49	Acute hepatitis B	Both	1991	5.19431
Deaths	Rate	35-49	Acute hepatitis B	Both	1992	4.89102
Deaths	Rate	35-49	Acute hepatitis B	Both	1993	4.58162
Deaths	Rate	35-49	Acute hepatitis B	Both	1994	4.22724
Deaths	Rate	35-49	Acute hepatitis B	Both	1995	3.92481
Deaths	Rate	35-49	Acute hepatitis B	Both	1996	3.59352
Deaths	Rate	35-49	Acute hepatitis B	Both	1997	3.32085
Deaths	Rate	35-49	Acute hepatitis B	Both	1998	3.05991
Deaths	Rate	35-49	Acute hepatitis B	Both	1999	2.82127
Deaths	Rate	35-49	Acute hepatitis B	Both	2000	2.56071
Deaths	Rate	35-49	Acute hepatitis B	Both	2001	2.22979
Deaths	Rate	35-49	Acute hepatitis B	Both	2002	1.79957
Deaths	Rate	35-49	Acute hepatitis B	Both	2003	1.3746
Deaths	Rate	35-49	Acute hepatitis B	Both	2004	1.07062
Deaths	Rate	35-49	Acute hepatitis B	Both	2005	0.906029
Deaths	Rate	35-49	Acute hepatitis B	Both	2006	0.822799
Deaths	Rate	35-49	Acute hepatitis B	Both	2007	0.747732
Deaths	Rate	35-49	Acute hepatitis B	Both	2008	0.704925
Deaths	Rate	35-49	Acute hepatitis B	Both	2009	0.662056
Deaths	Rate	35-49	Acute hepatitis B	Both	2010	0.62614
Deaths	Rate	35-49	Acute hepatitis B	Both	2011	0.597542
Deaths	Rate	35-49	Acute hepatitis B	Both	2012	0.579598
Deaths	Rate	35-49	Acute hepatitis B	Both	2013	0.569573
Deaths	Rate	35-49	Acute hepatitis B	Both	2014	0.553076
Deaths	Rate	35-49	Acute hepatitis B	Both	2015	0.530537
Deaths	Rate	35-49	Acute hepatitis B	Both	2016	0.524797
Deaths	Rate	35-49	Acute hepatitis B	Both	2017	0.50319
Deaths	Rate	35-49	Acute hepatitis B	Both	2018	0.467988
Deaths	Rate	35-49	Acute hepatitis B	Both	2019	0.438506
Deaths	Rate	35-49	Acute hepatitis B	Both	2020	0.41324
Deaths	Rate	35-49	Acute hepatitis B	Both	2021	0.391531
Deaths	Rate	35-49	Acute hepatitis B	Female	1990	1.76605
Deaths	Rate	35-49	Acute hepatitis B	Female	1991	1.70091
Deaths	Rate	35-49	Acute hepatitis B	Female	1992	1.62236
Deaths	Rate	35-49	Acute hepatitis B	Female	1993	1.51792
Deaths	Rate	35-49	Acute hepatitis B	Female	1994	1.40529
Deaths	Rate	35-49	Acute hepatitis B	Female	1995	1.2787
Deaths	Rate	35-49	Acute hepatitis B	Female	1996	1.18365
Deaths	Rate	35-49	Acute hepatitis B	Female	1997	1.07663
Deaths	Rate	35-49	Acute hepatitis B	Female	1998	0.990095
Deaths	Rate	35-49	Acute hepatitis B	Female	1999	0.939923
Deaths	Rate	35-49	Acute hepatitis B	Female	2000	0.854776
Deaths	Rate	35-49	Acute hepatitis B	Female	2001	0.736637
Deaths	Rate	35-49	Acute hepatitis B	Female	2002	0.604491
Deaths	Rate	35-49	Acute hepatitis B	Female	2003	0.457418
Deaths	Rate	35-49	Acute hepatitis B	Female	2004	0.352407
Deaths	Rate	35-49	Acute hepatitis B	Female	2005	0.292252
Deaths	Rate	35-49	Acute hepatitis B	Female	2006	0.270103
Deaths	Rate	35-49	Acute hepatitis B	Female	2007	0.244451
Deaths	Rate	35-49	Acute hepatitis B	Female	2008	0.230583
Deaths	Rate	35-49	Acute hepatitis B	Female	2009	0.220064
Deaths	Rate	35-49	Acute hepatitis B	Female	2010	0.211839
Deaths	Rate	35-49	Acute hepatitis B	Female	2011	0.204703
Deaths	Rate	35-49	Acute hepatitis B	Female	2012	0.195901
Deaths	Rate	35-49	Acute hepatitis B	Female	2013	0.189554
Deaths	Rate	35-49	Acute hepatitis B	Female	2014	0.182019
Deaths	Rate	35-49	Acute hepatitis B	Female	2015	0.171537
Deaths	Rate	35-49	Acute hepatitis B	Female	2016	0.158616
Deaths	Rate	35-49	Acute hepatitis B	Female	2017	0.143391
Deaths	Rate	35-49	Acute hepatitis B	Female	2018	0.130724
Deaths	Rate	35-49	Acute hepatitis B	Female	2019	0.120549
Deaths	Rate	35-49	Acute hepatitis B	Female	2020	0.112495
Deaths	Rate	35-49	Acute hepatitis B	Female	2021	0.105755
Deaths	Rate	35-49	Acute hepatitis B	Male	1990	8.72051
Deaths	Rate	35-49	Acute hepatitis B	Male	1991	8.38351
Deaths	Rate	35-49	Acute hepatitis B	Male	1992	7.88497
Deaths	Rate	35-49	Acute hepatitis B	Male	1993	7.39722
Deaths	Rate	35-49	Acute hepatitis B	Male	1994	6.82392
Deaths	Rate	35-49	Acute hepatitis B	Male	1995	6.36511
Deaths	Rate	35-49	Acute hepatitis B	Male	1996	5.82342
Deaths	Rate	35-49	Acute hepatitis B	Male	1997	5.40572
Deaths	Rate	35-49	Acute hepatitis B	Male	1998	4.99183
Deaths	Rate	35-49	Acute hepatitis B	Male	1999	4.58496
Deaths	Rate	35-49	Acute hepatitis B	Male	2000	4.16277
Deaths	Rate	35-49	Acute hepatitis B	Male	2001	3.63464
Deaths	Rate	35-49	Acute hepatitis B	Male	2002	2.92608
Deaths	Rate	35-49	Acute hepatitis B	Male	2003	2.24058
Deaths	Rate	35-49	Acute hepatitis B	Male	2004	1.74952
Deaths	Rate	35-49	Acute hepatitis B	Male	2005	1.48701
Deaths	Rate	35-49	Acute hepatitis B	Male	2006	1.34722
Deaths	Rate	35-49	Acute hepatitis B	Male	2007	1.22677
Deaths	Rate	35-49	Acute hepatitis B	Male	2008	1.15812
Deaths	Rate	35-49	Acute hepatitis B	Male	2009	1.08589
Deaths	Rate	35-49	Acute hepatitis B	Male	2010	1.02465
Deaths	Rate	35-49	Acute hepatitis B	Male	2011	0.976265
Deaths	Rate	35-49	Acute hepatitis B	Male	2012	0.950059
Deaths	Rate	35-49	Acute hepatitis B	Male	2013	0.936559
Deaths	Rate	35-49	Acute hepatitis B	Male	2014	0.911129
Deaths	Rate	35-49	Acute hepatitis B	Male	2015	0.876485
Deaths	Rate	35-49	Acute hepatitis B	Male	2016	0.876554
Deaths	Rate	35-49	Acute hepatitis B	Male	2017	0.847868
Deaths	Rate	35-49	Acute hepatitis B	Male	2018	0.790579
Deaths	Rate	35-49	Acute hepatitis B	Male	2019	0.742578
Deaths	Rate	35-49	Acute hepatitis B	Male	2020	0.70103
Deaths	Rate	35-49	Acute hepatitis B	Male	2021	0.665131
Deaths	Rate	35-49	Chronic hepatitis B including cirrhosis	Both	1990	49.7841
Deaths	Rate	35-49	Chronic hepatitis B including cirrhosis	Both	1991	49.0815
Deaths	Rate	35-49	Chronic hepatitis B including cirrhosis	Both	1992	48.0705
Deaths	Rate	35-49	Chronic hepatitis B including cirrhosis	Both	1993	46.8461
Deaths	Rate	35-49	Chronic hepatitis B including cirrhosis	Both	1994	44.8986
Deaths	Rate	35-49	Chronic hepatitis B including cirrhosis	Both	1995	43.5542
Deaths	Rate	35-49	Chronic hepatitis B including cirrhosis	Both	1996	41.4144
Deaths	Rate	35-49	Chronic hepatitis B including cirrhosis	Both	1997	39.2507
Deaths	Rate	35-49	Chronic hepatitis B including cirrhosis	Both	1998	37.6045
Deaths	Rate	35-49	Chronic hepatitis B including cirrhosis	Both	1999	36.1397
Deaths	Rate	35-49	Chronic hepatitis B including cirrhosis	Both	2000	35.0557
Deaths	Rate	35-49	Chronic hepatitis B including cirrhosis	Both	2001	33.9722
Deaths	Rate	35-49	Chronic hepatitis B including cirrhosis	Both	2002	33.3203
Deaths	Rate	35-49	Chronic hepatitis B including cirrhosis	Both	2003	32.6409
Deaths	Rate	35-49	Chronic hepatitis B including cirrhosis	Both	2004	31.9322
Deaths	Rate	35-49	Chronic hepatitis B including cirrhosis	Both	2005	30.4741
Deaths	Rate	35-49	Chronic hepatitis B including cirrhosis	Both	2006	28.8279
Deaths	Rate	35-49	Chronic hepatitis B including cirrhosis	Both	2007	27.6201
Deaths	Rate	35-49	Chronic hepatitis B including cirrhosis	Both	2008	26.9508
Deaths	Rate	35-49	Chronic hepatitis B including cirrhosis	Both	2009	25.9366
Deaths	Rate	35-49	Chronic hepatitis B including cirrhosis	Both	2010	24.8067
Deaths	Rate	35-49	Chronic hepatitis B including cirrhosis	Both	2011	23.5691
Deaths	Rate	35-49	Chronic hepatitis B including cirrhosis	Both	2012	22.3848
Deaths	Rate	35-49	Chronic hepatitis B including cirrhosis	Both	2013	21.3618
Deaths	Rate	35-49	Chronic hepatitis B including cirrhosis	Both	2014	20.451
Deaths	Rate	35-49	Chronic hepatitis B including cirrhosis	Both	2015	19.8226
Deaths	Rate	35-49	Chronic hepatitis B including cirrhosis	Both	2016	19.5116
Deaths	Rate	35-49	Chronic hepatitis B including cirrhosis	Both	2017	18.9585
Deaths	Rate	35-49	Chronic hepatitis B including cirrhosis	Both	2018	18.4977
Deaths	Rate	35-49	Chronic hepatitis B including cirrhosis	Both	2019	18.1163
Deaths	Rate	35-49	Chronic hepatitis B including cirrhosis	Both	2020	17.829
Deaths	Rate	35-49	Chronic hepatitis B including cirrhosis	Both	2021	17.5547
Deaths	Rate	35-49	Chronic hepatitis B including cirrhosis	Female	1990	21.9742
Deaths	Rate	35-49	Chronic hepatitis B including cirrhosis	Female	1991	21.4237
Deaths	Rate	35-49	Chronic hepatitis B including cirrhosis	Female	1992	20.6894
Deaths	Rate	35-49	Chronic hepatitis B including cirrhosis	Female	1993	20.059
Deaths	Rate	35-49	Chronic hepatitis B including cirrhosis	Female	1994	18.8176
Deaths	Rate	35-49	Chronic hepatitis B including cirrhosis	Female	1995	17.6525
Deaths	Rate	35-49	Chronic hepatitis B including cirrhosis	Female	1996	16.4784
Deaths	Rate	35-49	Chronic hepatitis B including cirrhosis	Female	1997	15.3176
Deaths	Rate	35-49	Chronic hepatitis B including cirrhosis	Female	1998	14.4745
Deaths	Rate	35-49	Chronic hepatitis B including cirrhosis	Female	1999	13.6419
Deaths	Rate	35-49	Chronic hepatitis B including cirrhosis	Female	2000	12.9185
Deaths	Rate	35-49	Chronic hepatitis B including cirrhosis	Female	2001	12.2128
Deaths	Rate	35-49	Chronic hepatitis B including cirrhosis	Female	2002	11.9426
Deaths	Rate	35-49	Chronic hepatitis B including cirrhosis	Female	2003	11.5878
Deaths	Rate	35-49	Chronic hepatitis B including cirrhosis	Female	2004	10.9754
Deaths	Rate	35-49	Chronic hepatitis B including cirrhosis	Female	2005	10.1228
Deaths	Rate	35-49	Chronic hepatitis B including cirrhosis	Female	2006	9.37264
Deaths	Rate	35-49	Chronic hepatitis B including cirrhosis	Female	2007	8.69435
Deaths	Rate	35-49	Chronic hepatitis B including cirrhosis	Female	2008	8.19704
Deaths	Rate	35-49	Chronic hepatitis B including cirrhosis	Female	2009	7.72288
Deaths	Rate	35-49	Chronic hepatitis B including cirrhosis	Female	2010	7.22396
Deaths	Rate	35-49	Chronic hepatitis B including cirrhosis	Female	2011	6.76127
Deaths	Rate	35-49	Chronic hepatitis B including cirrhosis	Female	2012	6.21946
Deaths	Rate	35-49	Chronic hepatitis B including cirrhosis	Female	2013	5.76548
Deaths	Rate	35-49	Chronic hepatitis B including cirrhosis	Female	2014	5.34262
Deaths	Rate	35-49	Chronic hepatitis B including cirrhosis	Female	2015	5.05884
Deaths	Rate	35-49	Chronic hepatitis B including cirrhosis	Female	2016	4.8836
Deaths	Rate	35-49	Chronic hepatitis B including cirrhosis	Female	2017	4.65877
Deaths	Rate	35-49	Chronic hepatitis B including cirrhosis	Female	2018	4.4945
Deaths	Rate	35-49	Chronic hepatitis B including cirrhosis	Female	2019	4.36577
Deaths	Rate	35-49	Chronic hepatitis B including cirrhosis	Female	2020	4.26521
Deaths	Rate	35-49	Chronic hepatitis B including cirrhosis	Female	2021	4.19159
Deaths	Rate	35-49	Chronic hepatitis B including cirrhosis	Male	1990	75.0313
Deaths	Rate	35-49	Chronic hepatitis B including cirrhosis	Male	1991	74.3046
Deaths	Rate	35-49	Chronic hepatitis B including cirrhosis	Male	1992	73.1388
Deaths	Rate	35-49	Chronic hepatitis B including cirrhosis	Male	1993	71.4691
Deaths	Rate	35-49	Chronic hepatitis B including cirrhosis	Male	1994	68.9115
Deaths	Rate	35-49	Chronic hepatitis B including cirrhosis	Male	1995	67.4582
Deaths	Rate	35-49	Chronic hepatitis B including cirrhosis	Male	1996	64.5019
Deaths	Rate	35-49	Chronic hepatitis B including cirrhosis	Male	1997	61.4897
Deaths	Rate	35-49	Chronic hepatitis B including cirrhosis	Male	1998	59.1884
Deaths	Rate	35-49	Chronic hepatitis B including cirrhosis	Male	1999	57.216
Deaths	Rate	35-49	Chronic hepatitis B including cirrhosis	Male	2000	55.8231
Deaths	Rate	35-49	Chronic hepatitis B including cirrhosis	Male	2001	54.4155
Deaths	Rate	35-49	Chronic hepatitis B including cirrhosis	Male	2002	53.4389
Deaths	Rate	35-49	Chronic hepatitis B including cirrhosis	Male	2003	52.4904
Deaths	Rate	35-49	Chronic hepatitis B including cirrhosis	Male	2004	51.7184
Deaths	Rate	35-49	Chronic hepatitis B including cirrhosis	Male	2005	49.7232
Deaths	Rate	35-49	Chronic hepatitis B including cirrhosis	Male	2006	47.2944
Deaths	Rate	35-49	Chronic hepatitis B including cirrhosis	Male	2007	45.655
Deaths	Rate	35-49	Chronic hepatitis B including cirrhosis	Male	2008	44.8883
Deaths	Rate	35-49	Chronic hepatitis B including cirrhosis	Male	2009	43.4167
Deaths	Rate	35-49	Chronic hepatitis B including cirrhosis	Male	2010	41.73
Deaths	Rate	35-49	Chronic hepatitis B including cirrhosis	Male	2011	39.7832
Deaths	Rate	35-49	Chronic hepatitis B including cirrhosis	Male	2012	38.0033
Deaths	Rate	35-49	Chronic hepatitis B including cirrhosis	Male	2013	36.4324
Deaths	Rate	35-49	Chronic hepatitis B including cirrhosis	Male	2014	35.0357
Deaths	Rate	35-49	Chronic hepatitis B including cirrhosis	Male	2015	34.0563
Deaths	Rate	35-49	Chronic hepatitis B including cirrhosis	Male	2016	33.5719
Deaths	Rate	35-49	Chronic hepatitis B including cirrhosis	Male	2017	32.667
Deaths	Rate	35-49	Chronic hepatitis B including cirrhosis	Male	2018	31.9013
Deaths	Rate	35-49	Chronic hepatitis B including cirrhosis	Male	2019	31.2738
Deaths	Rate	35-49	Chronic hepatitis B including cirrhosis	Male	2020	30.813
Deaths	Rate	35-49	Chronic hepatitis B including cirrhosis	Male	2021	30.3501
Deaths	Rate	35-49	Liver cancer due to hepatitis B	Both	1990	27.2719
Deaths	Rate	35-49	Liver cancer due to hepatitis B	Both	1991	26.9241
Deaths	Rate	35-49	Liver cancer due to hepatitis B	Both	1992	26.72
Deaths	Rate	35-49	Liver cancer due to hepatitis B	Both	1993	26.7615
Deaths	Rate	35-49	Liver cancer due to hepatitis B	Both	1994	26.5902
Deaths	Rate	35-49	Liver cancer due to hepatitis B	Both	1995	26.6506
Deaths	Rate	35-49	Liver cancer due to hepatitis B	Both	1996	26.7875
Deaths	Rate	35-49	Liver cancer due to hepatitis B	Both	1997	27.0192
Deaths	Rate	35-49	Liver cancer due to hepatitis B	Both	1998	27.0378
Deaths	Rate	35-49	Liver cancer due to hepatitis B	Both	1999	27.4514
Deaths	Rate	35-49	Liver cancer due to hepatitis B	Both	2000	27.5042
Deaths	Rate	35-49	Liver cancer due to hepatitis B	Both	2001	26.8315
Deaths	Rate	35-49	Liver cancer due to hepatitis B	Both	2002	24.6715
Deaths	Rate	35-49	Liver cancer due to hepatitis B	Both	2003	22.2519
Deaths	Rate	35-49	Liver cancer due to hepatitis B	Both	2004	20.9449
Deaths	Rate	35-49	Liver cancer due to hepatitis B	Both	2005	20.1909
Deaths	Rate	35-49	Liver cancer due to hepatitis B	Both	2006	19.829
Deaths	Rate	35-49	Liver cancer due to hepatitis B	Both	2007	19.8884
Deaths	Rate	35-49	Liver cancer due to hepatitis B	Both	2008	20.5102
Deaths	Rate	35-49	Liver cancer due to hepatitis B	Both	2009	20.3207
Deaths	Rate	35-49	Liver cancer due to hepatitis B	Both	2010	19.9821
Deaths	Rate	35-49	Liver cancer due to hepatitis B	Both	2011	19.3715
Deaths	Rate	35-49	Liver cancer due to hepatitis B	Both	2012	19.1618
Deaths	Rate	35-49	Liver cancer due to hepatitis B	Both	2013	19.401
Deaths	Rate	35-49	Liver cancer due to hepatitis B	Both	2014	19.8413
Deaths	Rate	35-49	Liver cancer due to hepatitis B	Both	2015	19.9101
Deaths	Rate	35-49	Liver cancer due to hepatitis B	Both	2016	19.699
Deaths	Rate	35-49	Liver cancer due to hepatitis B	Both	2017	19.8069
Deaths	Rate	35-49	Liver cancer due to hepatitis B	Both	2018	19.6445
Deaths	Rate	35-49	Liver cancer due to hepatitis B	Both	2019	19.4203
Deaths	Rate	35-49	Liver cancer due to hepatitis B	Both	2020	18.9943
Deaths	Rate	35-49	Liver cancer due to hepatitis B	Both	2021	18.4906
Deaths	Rate	35-49	Liver cancer due to hepatitis B	Female	1990	6.68936
Deaths	Rate	35-49	Liver cancer due to hepatitis B	Female	1991	6.48586
Deaths	Rate	35-49	Liver cancer due to hepatitis B	Female	1992	6.42311
Deaths	Rate	35-49	Liver cancer due to hepatitis B	Female	1993	6.35208
Deaths	Rate	35-49	Liver cancer due to hepatitis B	Female	1994	6.41895
Deaths	Rate	35-49	Liver cancer due to hepatitis B	Female	1995	6.41443
Deaths	Rate	35-49	Liver cancer due to hepatitis B	Female	1996	6.28065
Deaths	Rate	35-49	Liver cancer due to hepatitis B	Female	1997	6.15549
Deaths	Rate	35-49	Liver cancer due to hepatitis B	Female	1998	6.21637
Deaths	Rate	35-49	Liver cancer due to hepatitis B	Female	1999	6.21073
Deaths	Rate	35-49	Liver cancer due to hepatitis B	Female	2000	6.00833
Deaths	Rate	35-49	Liver cancer due to hepatitis B	Female	2001	5.73815
Deaths	Rate	35-49	Liver cancer due to hepatitis B	Female	2002	5.16108
Deaths	Rate	35-49	Liver cancer due to hepatitis B	Female	2003	4.52573
Deaths	Rate	35-49	Liver cancer due to hepatitis B	Female	2004	4.21277
Deaths	Rate	35-49	Liver cancer due to hepatitis B	Female	2005	4.02729
Deaths	Rate	35-49	Liver cancer due to hepatitis B	Female	2006	3.92337
Deaths	Rate	35-49	Liver cancer due to hepatitis B	Female	2007	3.86165
Deaths	Rate	35-49	Liver cancer due to hepatitis B	Female	2008	3.91728
Deaths	Rate	35-49	Liver cancer due to hepatitis B	Female	2009	3.85524
Deaths	Rate	35-49	Liver cancer due to hepatitis B	Female	2010	3.74997
Deaths	Rate	35-49	Liver cancer due to hepatitis B	Female	2011	3.61889
Deaths	Rate	35-49	Liver cancer due to hepatitis B	Female	2012	3.5288
Deaths	Rate	35-49	Liver cancer due to hepatitis B	Female	2013	3.48138
Deaths	Rate	35-49	Liver cancer due to hepatitis B	Female	2014	3.47757
Deaths	Rate	35-49	Liver cancer due to hepatitis B	Female	2015	3.4206
Deaths	Rate	35-49	Liver cancer due to hepatitis B	Female	2016	3.4209
Deaths	Rate	35-49	Liver cancer due to hepatitis B	Female	2017	3.43664
Deaths	Rate	35-49	Liver cancer due to hepatitis B	Female	2018	3.35758
Deaths	Rate	35-49	Liver cancer due to hepatitis B	Female	2019	3.2733
Deaths	Rate	35-49	Liver cancer due to hepatitis B	Female	2020	3.21306
Deaths	Rate	35-49	Liver cancer due to hepatitis B	Female	2021	3.16541
Deaths	Rate	35-49	Liver cancer due to hepatitis B	Male	1990	45.9236
Deaths	Rate	35-49	Liver cancer due to hepatitis B	Male	1991	45.5353
Deaths	Rate	35-49	Liver cancer due to hepatitis B	Male	1992	45.2832
Deaths	Rate	35-49	Liver cancer due to hepatitis B	Male	1993	45.5096
Deaths	Rate	35-49	Liver cancer due to hepatitis B	Male	1994	45.1572
Deaths	Rate	35-49	Liver cancer due to hepatitis B	Male	1995	45.3267
Deaths	Rate	35-49	Liver cancer due to hepatitis B	Male	1996	45.7773
Deaths	Rate	35-49	Liver cancer due to hepatitis B	Male	1997	46.4103
Deaths	Rate	35-49	Liver cancer due to hepatitis B	Male	1998	46.475
Deaths	Rate	35-49	Liver cancer due to hepatitis B	Male	1999	47.3707
Deaths	Rate	35-49	Liver cancer due to hepatitis B	Male	2000	47.6888
Deaths	Rate	35-49	Liver cancer due to hepatitis B	Male	2001	46.6551
Deaths	Rate	35-49	Liver cancer due to hepatitis B	Male	2002	43.024
Deaths	Rate	35-49	Liver cancer due to hepatitis B	Male	2003	38.9515
Deaths	Rate	35-49	Liver cancer due to hepatitis B	Male	2004	36.7301
Deaths	Rate	35-49	Liver cancer due to hepatitis B	Male	2005	35.4704
Deaths	Rate	35-49	Liver cancer due to hepatitis B	Male	2006	34.9206
Deaths	Rate	35-49	Liver cancer due to hepatitis B	Male	2007	35.1572
Deaths	Rate	35-49	Liver cancer due to hepatitis B	Male	2008	36.3802
Deaths	Rate	35-49	Liver cancer due to hepatitis B	Male	2009	36.1232
Deaths	Rate	35-49	Liver cancer due to hepatitis B	Male	2010	35.6057
Deaths	Rate	35-49	Liver cancer due to hepatitis B	Male	2011	34.5682
Deaths	Rate	35-49	Liver cancer due to hepatitis B	Male	2012	34.2674
Deaths	Rate	35-49	Liver cancer due to hepatitis B	Male	2013	34.7903
Deaths	Rate	35-49	Liver cancer due to hepatitis B	Male	2014	35.654
Deaths	Rate	35-49	Liver cancer due to hepatitis B	Male	2015	35.8231
Deaths	Rate	35-49	Liver cancer due to hepatitis B	Male	2016	35.3531
Deaths	Rate	35-49	Liver cancer due to hepatitis B	Male	2017	35.5034
Deaths	Rate	35-49	Liver cancer due to hepatitis B	Male	2018	35.2381
Deaths	Rate	35-49	Liver cancer due to hepatitis B	Male	2019	34.8797
Deaths	Rate	35-49	Liver cancer due to hepatitis B	Male	2020	34.1124
Deaths	Rate	35-49	Liver cancer due to hepatitis B	Male	2021	33.1783
Deaths	Rate	35-49	Total burden related to hepatitis B	Both	1990	82.4642
Deaths	Rate	35-49	Total burden related to hepatitis B	Both	1991	81.1999
Deaths	Rate	35-49	Total burden related to hepatitis B	Both	1992	79.6815
Deaths	Rate	35-49	Total burden related to hepatitis B	Both	1993	78.1893
Deaths	Rate	35-49	Total burden related to hepatitis B	Both	1994	75.7161
Deaths	Rate	35-49	Total burden related to hepatitis B	Both	1995	74.1296
Deaths	Rate	35-49	Total burden related to hepatitis B	Both	1996	71.7954
Deaths	Rate	35-49	Total burden related to hepatitis B	Both	1997	69.5908
Deaths	Rate	35-49	Total burden related to hepatitis B	Both	1998	67.7022
Deaths	Rate	35-49	Total burden related to hepatitis B	Both	1999	66.4123
Deaths	Rate	35-49	Total burden related to hepatitis B	Both	2000	65.1207
Deaths	Rate	35-49	Total burden related to hepatitis B	Both	2001	63.0335
Deaths	Rate	35-49	Total burden related to hepatitis B	Both	2002	59.7913
Deaths	Rate	35-49	Total burden related to hepatitis B	Both	2003	56.2674
Deaths	Rate	35-49	Total burden related to hepatitis B	Both	2004	53.9478
Deaths	Rate	35-49	Total burden related to hepatitis B	Both	2005	51.571
Deaths	Rate	35-49	Total burden related to hepatitis B	Both	2006	49.4797
Deaths	Rate	35-49	Total burden related to hepatitis B	Both	2007	48.2563
Deaths	Rate	35-49	Total burden related to hepatitis B	Both	2008	48.166
Deaths	Rate	35-49	Total burden related to hepatitis B	Both	2009	46.9193
Deaths	Rate	35-49	Total burden related to hepatitis B	Both	2010	45.4149
Deaths	Rate	35-49	Total burden related to hepatitis B	Both	2011	43.5381
Deaths	Rate	35-49	Total burden related to hepatitis B	Both	2012	42.1262
Deaths	Rate	35-49	Total burden related to hepatitis B	Both	2013	41.3324
Deaths	Rate	35-49	Total burden related to hepatitis B	Both	2014	40.8453
Deaths	Rate	35-49	Total burden related to hepatitis B	Both	2015	40.2632
Deaths	Rate	35-49	Total burden related to hepatitis B	Both	2016	39.7355
Deaths	Rate	35-49	Total burden related to hepatitis B	Both	2017	39.2686
Deaths	Rate	35-49	Total burden related to hepatitis B	Both	2018	38.6102
Deaths	Rate	35-49	Total burden related to hepatitis B	Both	2019	37.9751
Deaths	Rate	35-49	Total burden related to hepatitis B	Both	2020	37.2365
Deaths	Rate	35-49	Total burden related to hepatitis B	Both	2021	36.4368
Deaths	Rate	35-49	Total burden related to hepatitis B	Female	1990	30.4296
Deaths	Rate	35-49	Total burden related to hepatitis B	Female	1991	29.6105
Deaths	Rate	35-49	Total burden related to hepatitis B	Female	1992	28.7349
Deaths	Rate	35-49	Total burden related to hepatitis B	Female	1993	27.929
Deaths	Rate	35-49	Total burden related to hepatitis B	Female	1994	26.6419
Deaths	Rate	35-49	Total burden related to hepatitis B	Female	1995	25.3456
Deaths	Rate	35-49	Total burden related to hepatitis B	Female	1996	23.9427
Deaths	Rate	35-49	Total burden related to hepatitis B	Female	1997	22.5498
Deaths	Rate	35-49	Total burden related to hepatitis B	Female	1998	21.681
Deaths	Rate	35-49	Total burden related to hepatitis B	Female	1999	20.7925
Deaths	Rate	35-49	Total burden related to hepatitis B	Female	2000	19.7816
Deaths	Rate	35-49	Total burden related to hepatitis B	Female	2001	18.6876
Deaths	Rate	35-49	Total burden related to hepatitis B	Female	2002	17.7082
Deaths	Rate	35-49	Total burden related to hepatitis B	Female	2003	16.5709
Deaths	Rate	35-49	Total burden related to hepatitis B	Female	2004	15.5406
Deaths	Rate	35-49	Total burden related to hepatitis B	Female	2005	14.4424
Deaths	Rate	35-49	Total burden related to hepatitis B	Female	2006	13.5661
Deaths	Rate	35-49	Total burden related to hepatitis B	Female	2007	12.8004
Deaths	Rate	35-49	Total burden related to hepatitis B	Female	2008	12.3449
Deaths	Rate	35-49	Total burden related to hepatitis B	Female	2009	11.7982
Deaths	Rate	35-49	Total burden related to hepatitis B	Female	2010	11.1858
Deaths	Rate	35-49	Total burden related to hepatitis B	Female	2011	10.5849
Deaths	Rate	35-49	Total burden related to hepatitis B	Female	2012	9.94416
Deaths	Rate	35-49	Total burden related to hepatitis B	Female	2013	9.43641
Deaths	Rate	35-49	Total burden related to hepatitis B	Female	2014	9.0022
Deaths	Rate	35-49	Total burden related to hepatitis B	Female	2015	8.65098
Deaths	Rate	35-49	Total burden related to hepatitis B	Female	2016	8.46312
Deaths	Rate	35-49	Total burden related to hepatitis B	Female	2017	8.23879
Deaths	Rate	35-49	Total burden related to hepatitis B	Female	2018	7.98281
Deaths	Rate	35-49	Total burden related to hepatitis B	Female	2019	7.75962
Deaths	Rate	35-49	Total burden related to hepatitis B	Female	2020	7.59076
Deaths	Rate	35-49	Total burden related to hepatitis B	Female	2021	7.46276
Deaths	Rate	35-49	Total burden related to hepatitis B	Male	1990	129.675
Deaths	Rate	35-49	Total burden related to hepatitis B	Male	1991	128.223
Deaths	Rate	35-49	Total burden related to hepatitis B	Male	1992	126.307
Deaths	Rate	35-49	Total burden related to hepatitis B	Male	1993	124.376
Deaths	Rate	35-49	Total burden related to hepatitis B	Male	1994	120.893
Deaths	Rate	35-49	Total burden related to hepatitis B	Male	1995	119.15
Deaths	Rate	35-49	Total burden related to hepatitis B	Male	1996	116.103
Deaths	Rate	35-49	Total burden related to hepatitis B	Male	1997	113.306
Deaths	Rate	35-49	Total burden related to hepatitis B	Male	1998	110.655
Deaths	Rate	35-49	Total burden related to hepatitis B	Male	1999	109.172
Deaths	Rate	35-49	Total burden related to hepatitis B	Male	2000	107.675
Deaths	Rate	35-49	Total burden related to hepatitis B	Male	2001	104.705
Deaths	Rate	35-49	Total burden related to hepatitis B	Male	2002	99.3889
Deaths	Rate	35-49	Total burden related to hepatitis B	Male	2003	93.6825
Deaths	Rate	35-49	Total burden related to hepatitis B	Male	2004	90.198
Deaths	Rate	35-49	Total burden related to hepatitis B	Male	2005	86.6806
Deaths	Rate	35-49	Total burden related to hepatitis B	Male	2006	83.5622
Deaths	Rate	35-49	Total burden related to hepatitis B	Male	2007	82.039
Deaths	Rate	35-49	Total burden related to hepatitis B	Male	2008	82.4266
Deaths	Rate	35-49	Total burden related to hepatitis B	Male	2009	80.6258
Deaths	Rate	35-49	Total burden related to hepatitis B	Male	2010	78.3604
Deaths	Rate	35-49	Total burden related to hepatitis B	Male	2011	75.3277
Deaths	Rate	35-49	Total burden related to hepatitis B	Male	2012	73.2208
Deaths	Rate	35-49	Total burden related to hepatitis B	Male	2013	72.1592
Deaths	Rate	35-49	Total burden related to hepatitis B	Male	2014	71.6008
Deaths	Rate	35-49	Total burden related to hepatitis B	Male	2015	70.7559
Deaths	Rate	35-49	Total burden related to hepatitis B	Male	2016	69.8016
Deaths	Rate	35-49	Total burden related to hepatitis B	Male	2017	69.0183
Deaths	Rate	35-49	Total burden related to hepatitis B	Male	2018	67.93
Deaths	Rate	35-49	Total burden related to hepatitis B	Male	2019	66.896
Deaths	Rate	35-49	Total burden related to hepatitis B	Male	2020	65.6265
Deaths	Rate	35-49	Total burden related to hepatitis B	Male	2021	64.1935
Deaths	Rate	50-69	Acute hepatitis B	Both	1990	3.36628
Deaths	Rate	50-69	Acute hepatitis B	Both	1991	3.25622
Deaths	Rate	50-69	Acute hepatitis B	Both	1992	3.10185
Deaths	Rate	50-69	Acute hepatitis B	Both	1993	2.94475
Deaths	Rate	50-69	Acute hepatitis B	Both	1994	2.75625
Deaths	Rate	50-69	Acute hepatitis B	Both	1995	2.57297
Deaths	Rate	50-69	Acute hepatitis B	Both	1996	2.4022
Deaths	Rate	50-69	Acute hepatitis B	Both	1997	2.24304
Deaths	Rate	50-69	Acute hepatitis B	Both	1998	2.10416
Deaths	Rate	50-69	Acute hepatitis B	Both	1999	1.96608
Deaths	Rate	50-69	Acute hepatitis B	Both	2000	1.80961
Deaths	Rate	50-69	Acute hepatitis B	Both	2001	1.58067
Deaths	Rate	50-69	Acute hepatitis B	Both	2002	1.26911
Deaths	Rate	50-69	Acute hepatitis B	Both	2003	0.962663
Deaths	Rate	50-69	Acute hepatitis B	Both	2004	0.746723
Deaths	Rate	50-69	Acute hepatitis B	Both	2005	0.630975
Deaths	Rate	50-69	Acute hepatitis B	Both	2006	0.575315
Deaths	Rate	50-69	Acute hepatitis B	Both	2007	0.51697
Deaths	Rate	50-69	Acute hepatitis B	Both	2008	0.483316
Deaths	Rate	50-69	Acute hepatitis B	Both	2009	0.448747
Deaths	Rate	50-69	Acute hepatitis B	Both	2010	0.426346
Deaths	Rate	50-69	Acute hepatitis B	Both	2011	0.416202
Deaths	Rate	50-69	Acute hepatitis B	Both	2012	0.413342
Deaths	Rate	50-69	Acute hepatitis B	Both	2013	0.407269
Deaths	Rate	50-69	Acute hepatitis B	Both	2014	0.396466
Deaths	Rate	50-69	Acute hepatitis B	Both	2015	0.383555
Deaths	Rate	50-69	Acute hepatitis B	Both	2016	0.374927
Deaths	Rate	50-69	Acute hepatitis B	Both	2017	0.353326
Deaths	Rate	50-69	Acute hepatitis B	Both	2018	0.325552
Deaths	Rate	50-69	Acute hepatitis B	Both	2019	0.301825
Deaths	Rate	50-69	Acute hepatitis B	Both	2020	0.283104
Deaths	Rate	50-69	Acute hepatitis B	Both	2021	0.266511
Deaths	Rate	50-69	Acute hepatitis B	Female	1990	2.08247
Deaths	Rate	50-69	Acute hepatitis B	Female	1991	2.02554
Deaths	Rate	50-69	Acute hepatitis B	Female	1992	1.92982
Deaths	Rate	50-69	Acute hepatitis B	Female	1993	1.8039
Deaths	Rate	50-69	Acute hepatitis B	Female	1994	1.6989
Deaths	Rate	50-69	Acute hepatitis B	Female	1995	1.5648
Deaths	Rate	50-69	Acute hepatitis B	Female	1996	1.46754
Deaths	Rate	50-69	Acute hepatitis B	Female	1997	1.35184
Deaths	Rate	50-69	Acute hepatitis B	Female	1998	1.26953
Deaths	Rate	50-69	Acute hepatitis B	Female	1999	1.19901
Deaths	Rate	50-69	Acute hepatitis B	Female	2000	1.09219
Deaths	Rate	50-69	Acute hepatitis B	Female	2001	0.942696
Deaths	Rate	50-69	Acute hepatitis B	Female	2002	0.757344
Deaths	Rate	50-69	Acute hepatitis B	Female	2003	0.565901
Deaths	Rate	50-69	Acute hepatitis B	Female	2004	0.433326
Deaths	Rate	50-69	Acute hepatitis B	Female	2005	0.362206
Deaths	Rate	50-69	Acute hepatitis B	Female	2006	0.325215
Deaths	Rate	50-69	Acute hepatitis B	Female	2007	0.286855
Deaths	Rate	50-69	Acute hepatitis B	Female	2008	0.265135
Deaths	Rate	50-69	Acute hepatitis B	Female	2009	0.245862
Deaths	Rate	50-69	Acute hepatitis B	Female	2010	0.234372
Deaths	Rate	50-69	Acute hepatitis B	Female	2011	0.228446
Deaths	Rate	50-69	Acute hepatitis B	Female	2012	0.226223
Deaths	Rate	50-69	Acute hepatitis B	Female	2013	0.222052
Deaths	Rate	50-69	Acute hepatitis B	Female	2014	0.218592
Deaths	Rate	50-69	Acute hepatitis B	Female	2015	0.21294
Deaths	Rate	50-69	Acute hepatitis B	Female	2016	0.19927
Deaths	Rate	50-69	Acute hepatitis B	Female	2017	0.180707
Deaths	Rate	50-69	Acute hepatitis B	Female	2018	0.165687
Deaths	Rate	50-69	Acute hepatitis B	Female	2019	0.152459
Deaths	Rate	50-69	Acute hepatitis B	Female	2020	0.142451
Deaths	Rate	50-69	Acute hepatitis B	Female	2021	0.133361
Deaths	Rate	50-69	Acute hepatitis B	Male	1990	4.56151
Deaths	Rate	50-69	Acute hepatitis B	Male	1991	4.40083
Deaths	Rate	50-69	Acute hepatitis B	Male	1992	4.19122
Deaths	Rate	50-69	Acute hepatitis B	Male	1993	4.00342
Deaths	Rate	50-69	Acute hepatitis B	Male	1994	3.73792
Deaths	Rate	50-69	Acute hepatitis B	Male	1995	3.50978
Deaths	Rate	50-69	Acute hepatitis B	Male	1996	3.27192
Deaths	Rate	50-69	Acute hepatitis B	Male	1997	3.07343
Deaths	Rate	50-69	Acute hepatitis B	Male	1998	2.88228
Deaths	Rate	50-69	Acute hepatitis B	Male	1999	2.68177
Deaths	Rate	50-69	Acute hepatitis B	Male	2000	2.48155
Deaths	Rate	50-69	Acute hepatitis B	Male	2001	2.1811
Deaths	Rate	50-69	Acute hepatitis B	Male	2002	1.75294
Deaths	Rate	50-69	Acute hepatitis B	Male	2003	1.33919
Deaths	Rate	50-69	Acute hepatitis B	Male	2004	1.0451
Deaths	Rate	50-69	Acute hepatitis B	Male	2005	0.887625
Deaths	Rate	50-69	Acute hepatitis B	Male	2006	0.814704
Deaths	Rate	50-69	Acute hepatitis B	Male	2007	0.73774
Deaths	Rate	50-69	Acute hepatitis B	Male	2008	0.693155
Deaths	Rate	50-69	Acute hepatitis B	Male	2009	0.6446
Deaths	Rate	50-69	Acute hepatitis B	Male	2010	0.612241
Deaths	Rate	50-69	Acute hepatitis B	Male	2011	0.598667
Deaths	Rate	50-69	Acute hepatitis B	Male	2012	0.595915
Deaths	Rate	50-69	Acute hepatitis B	Male	2013	0.58885
Deaths	Rate	50-69	Acute hepatitis B	Male	2014	0.571501
Deaths	Rate	50-69	Acute hepatitis B	Male	2015	0.55205
Deaths	Rate	50-69	Acute hepatitis B	Male	2016	0.549119
Deaths	Rate	50-69	Acute hepatitis B	Male	2017	0.525094
Deaths	Rate	50-69	Acute hepatitis B	Male	2018	0.485054
Deaths	Rate	50-69	Acute hepatitis B	Male	2019	0.451069
Deaths	Rate	50-69	Acute hepatitis B	Male	2020	0.423653
Deaths	Rate	50-69	Acute hepatitis B	Male	2021	0.399472
Deaths	Rate	50-69	Chronic hepatitis B including cirrhosis	Both	1990	41.5144
Deaths	Rate	50-69	Chronic hepatitis B including cirrhosis	Both	1991	41.077
Deaths	Rate	50-69	Chronic hepatitis B including cirrhosis	Both	1992	40.3608
Deaths	Rate	50-69	Chronic hepatitis B including cirrhosis	Both	1993	39.3281
Deaths	Rate	50-69	Chronic hepatitis B including cirrhosis	Both	1994	38.5992
Deaths	Rate	50-69	Chronic hepatitis B including cirrhosis	Both	1995	37.87
Deaths	Rate	50-69	Chronic hepatitis B including cirrhosis	Both	1996	36.2406
Deaths	Rate	50-69	Chronic hepatitis B including cirrhosis	Both	1997	34.6684
Deaths	Rate	50-69	Chronic hepatitis B including cirrhosis	Both	1998	33.6641
Deaths	Rate	50-69	Chronic hepatitis B including cirrhosis	Both	1999	32.5121
Deaths	Rate	50-69	Chronic hepatitis B including cirrhosis	Both	2000	31.6585
Deaths	Rate	50-69	Chronic hepatitis B including cirrhosis	Both	2001	30.6118
Deaths	Rate	50-69	Chronic hepatitis B including cirrhosis	Both	2002	29.6154
Deaths	Rate	50-69	Chronic hepatitis B including cirrhosis	Both	2003	28.7691
Deaths	Rate	50-69	Chronic hepatitis B including cirrhosis	Both	2004	28.1253
Deaths	Rate	50-69	Chronic hepatitis B including cirrhosis	Both	2005	26.9652
Deaths	Rate	50-69	Chronic hepatitis B including cirrhosis	Both	2006	25.3346
Deaths	Rate	50-69	Chronic hepatitis B including cirrhosis	Both	2007	23.8122
Deaths	Rate	50-69	Chronic hepatitis B including cirrhosis	Both	2008	22.8067
Deaths	Rate	50-69	Chronic hepatitis B including cirrhosis	Both	2009	21.4691
Deaths	Rate	50-69	Chronic hepatitis B including cirrhosis	Both	2010	20.3319
Deaths	Rate	50-69	Chronic hepatitis B including cirrhosis	Both	2011	19.4471
Deaths	Rate	50-69	Chronic hepatitis B including cirrhosis	Both	2012	18.5647
Deaths	Rate	50-69	Chronic hepatitis B including cirrhosis	Both	2013	17.3662
Deaths	Rate	50-69	Chronic hepatitis B including cirrhosis	Both	2014	16.2028
Deaths	Rate	50-69	Chronic hepatitis B including cirrhosis	Both	2015	15.5328
Deaths	Rate	50-69	Chronic hepatitis B including cirrhosis	Both	2016	15.0925
Deaths	Rate	50-69	Chronic hepatitis B including cirrhosis	Both	2017	14.4835
Deaths	Rate	50-69	Chronic hepatitis B including cirrhosis	Both	2018	14.055
Deaths	Rate	50-69	Chronic hepatitis B including cirrhosis	Both	2019	13.7249
Deaths	Rate	50-69	Chronic hepatitis B including cirrhosis	Both	2020	13.5617
Deaths	Rate	50-69	Chronic hepatitis B including cirrhosis	Both	2021	13.4067
Deaths	Rate	50-69	Chronic hepatitis B including cirrhosis	Female	1990	28.8571
Deaths	Rate	50-69	Chronic hepatitis B including cirrhosis	Female	1991	28.3406
Deaths	Rate	50-69	Chronic hepatitis B including cirrhosis	Female	1992	27.5346
Deaths	Rate	50-69	Chronic hepatitis B including cirrhosis	Female	1993	26.521
Deaths	Rate	50-69	Chronic hepatitis B including cirrhosis	Female	1994	26.2564
Deaths	Rate	50-69	Chronic hepatitis B including cirrhosis	Female	1995	25.5669
Deaths	Rate	50-69	Chronic hepatitis B including cirrhosis	Female	1996	24.3141
Deaths	Rate	50-69	Chronic hepatitis B including cirrhosis	Female	1997	23.0339
Deaths	Rate	50-69	Chronic hepatitis B including cirrhosis	Female	1998	22.314
Deaths	Rate	50-69	Chronic hepatitis B including cirrhosis	Female	1999	21.4077
Deaths	Rate	50-69	Chronic hepatitis B including cirrhosis	Female	2000	20.5143
Deaths	Rate	50-69	Chronic hepatitis B including cirrhosis	Female	2001	19.5393
Deaths	Rate	50-69	Chronic hepatitis B including cirrhosis	Female	2002	18.3217
Deaths	Rate	50-69	Chronic hepatitis B including cirrhosis	Female	2003	17.2751
Deaths	Rate	50-69	Chronic hepatitis B including cirrhosis	Female	2004	16.4915
Deaths	Rate	50-69	Chronic hepatitis B including cirrhosis	Female	2005	15.4847
Deaths	Rate	50-69	Chronic hepatitis B including cirrhosis	Female	2006	14.2579
Deaths	Rate	50-69	Chronic hepatitis B including cirrhosis	Female	2007	13.1325
Deaths	Rate	50-69	Chronic hepatitis B including cirrhosis	Female	2008	12.3216
Deaths	Rate	50-69	Chronic hepatitis B including cirrhosis	Female	2009	11.5403
Deaths	Rate	50-69	Chronic hepatitis B including cirrhosis	Female	2010	10.7724
Deaths	Rate	50-69	Chronic hepatitis B including cirrhosis	Female	2011	10.0805
Deaths	Rate	50-69	Chronic hepatitis B including cirrhosis	Female	2012	9.39582
Deaths	Rate	50-69	Chronic hepatitis B including cirrhosis	Female	2013	8.63303
Deaths	Rate	50-69	Chronic hepatitis B including cirrhosis	Female	2014	7.98817
Deaths	Rate	50-69	Chronic hepatitis B including cirrhosis	Female	2015	7.58148
Deaths	Rate	50-69	Chronic hepatitis B including cirrhosis	Female	2016	7.3042
Deaths	Rate	50-69	Chronic hepatitis B including cirrhosis	Female	2017	6.96751
Deaths	Rate	50-69	Chronic hepatitis B including cirrhosis	Female	2018	6.76614
Deaths	Rate	50-69	Chronic hepatitis B including cirrhosis	Female	2019	6.58031
Deaths	Rate	50-69	Chronic hepatitis B including cirrhosis	Female	2020	6.49551
Deaths	Rate	50-69	Chronic hepatitis B including cirrhosis	Female	2021	6.41828
Deaths	Rate	50-69	Chronic hepatitis B including cirrhosis	Male	1990	53.2983
Deaths	Rate	50-69	Chronic hepatitis B including cirrhosis	Male	1991	52.9226
Deaths	Rate	50-69	Chronic hepatitis B including cirrhosis	Male	1992	52.2824
Deaths	Rate	50-69	Chronic hepatitis B including cirrhosis	Male	1993	51.2126
Deaths	Rate	50-69	Chronic hepatitis B including cirrhosis	Male	1994	50.0587
Deaths	Rate	50-69	Chronic hepatitis B including cirrhosis	Male	1995	49.3022
Deaths	Rate	50-69	Chronic hepatitis B including cirrhosis	Male	1996	47.3383
Deaths	Rate	50-69	Chronic hepatitis B including cirrhosis	Male	1997	45.5091
Deaths	Rate	50-69	Chronic hepatitis B including cirrhosis	Male	1998	44.2457
Deaths	Rate	50-69	Chronic hepatitis B including cirrhosis	Male	1999	42.8725
Deaths	Rate	50-69	Chronic hepatitis B including cirrhosis	Male	2000	42.0964
Deaths	Rate	50-69	Chronic hepatitis B including cirrhosis	Male	2001	41.0328
Deaths	Rate	50-69	Chronic hepatitis B including cirrhosis	Male	2002	40.2926
Deaths	Rate	50-69	Chronic hepatitis B including cirrhosis	Male	2003	39.6771
Deaths	Rate	50-69	Chronic hepatitis B including cirrhosis	Male	2004	39.2015
Deaths	Rate	50-69	Chronic hepatitis B including cirrhosis	Male	2005	37.9279
Deaths	Rate	50-69	Chronic hepatitis B including cirrhosis	Male	2006	35.9369
Deaths	Rate	50-69	Chronic hepatitis B including cirrhosis	Male	2007	34.0582
Deaths	Rate	50-69	Chronic hepatitis B including cirrhosis	Male	2008	32.8909
Deaths	Rate	50-69	Chronic hepatitis B including cirrhosis	Male	2009	31.0537
Deaths	Rate	50-69	Chronic hepatitis B including cirrhosis	Male	2010	29.5887
Deaths	Rate	50-69	Chronic hepatitis B including cirrhosis	Male	2011	28.5498
Deaths	Rate	50-69	Chronic hepatitis B including cirrhosis	Male	2012	27.5109
Deaths	Rate	50-69	Chronic hepatitis B including cirrhosis	Male	2013	25.9279
Deaths	Rate	50-69	Chronic hepatitis B including cirrhosis	Male	2014	24.2864
Deaths	Rate	50-69	Chronic hepatitis B including cirrhosis	Male	2015	23.3853
Deaths	Rate	50-69	Chronic hepatitis B including cirrhosis	Male	2016	22.816
Deaths	Rate	50-69	Chronic hepatitis B including cirrhosis	Male	2017	21.9625
Deaths	Rate	50-69	Chronic hepatitis B including cirrhosis	Male	2018	21.3273
Deaths	Rate	50-69	Chronic hepatitis B including cirrhosis	Male	2019	20.8638
Deaths	Rate	50-69	Chronic hepatitis B including cirrhosis	Male	2020	20.6227
Deaths	Rate	50-69	Chronic hepatitis B including cirrhosis	Male	2021	20.3852
Deaths	Rate	50-69	Liver cancer due to hepatitis B	Both	1990	19.4175
Deaths	Rate	50-69	Liver cancer due to hepatitis B	Both	1991	19.1938
Deaths	Rate	50-69	Liver cancer due to hepatitis B	Both	1992	18.9346
Deaths	Rate	50-69	Liver cancer due to hepatitis B	Both	1993	18.7961
Deaths	Rate	50-69	Liver cancer due to hepatitis B	Both	1994	18.7693
Deaths	Rate	50-69	Liver cancer due to hepatitis B	Both	1995	18.888
Deaths	Rate	50-69	Liver cancer due to hepatitis B	Both	1996	18.9515
Deaths	Rate	50-69	Liver cancer due to hepatitis B	Both	1997	18.9392
Deaths	Rate	50-69	Liver cancer due to hepatitis B	Both	1998	19.2378
Deaths	Rate	50-69	Liver cancer due to hepatitis B	Both	1999	19.4654
Deaths	Rate	50-69	Liver cancer due to hepatitis B	Both	2000	20.0433
Deaths	Rate	50-69	Liver cancer due to hepatitis B	Both	2001	19.8853
Deaths	Rate	50-69	Liver cancer due to hepatitis B	Both	2002	19.6685
Deaths	Rate	50-69	Liver cancer due to hepatitis B	Both	2003	18.8942
Deaths	Rate	50-69	Liver cancer due to hepatitis B	Both	2004	17.9236
Deaths	Rate	50-69	Liver cancer due to hepatitis B	Both	2005	17.339
Deaths	Rate	50-69	Liver cancer due to hepatitis B	Both	2006	16.9446
Deaths	Rate	50-69	Liver cancer due to hepatitis B	Both	2007	16.7319
Deaths	Rate	50-69	Liver cancer due to hepatitis B	Both	2008	16.7905
Deaths	Rate	50-69	Liver cancer due to hepatitis B	Both	2009	16.1379
Deaths	Rate	50-69	Liver cancer due to hepatitis B	Both	2010	15.6289
Deaths	Rate	50-69	Liver cancer due to hepatitis B	Both	2011	15.4279
Deaths	Rate	50-69	Liver cancer due to hepatitis B	Both	2012	15.4595
Deaths	Rate	50-69	Liver cancer due to hepatitis B	Both	2013	15.632
Deaths	Rate	50-69	Liver cancer due to hepatitis B	Both	2014	16.2568
Deaths	Rate	50-69	Liver cancer due to hepatitis B	Both	2015	16.5857
Deaths	Rate	50-69	Liver cancer due to hepatitis B	Both	2016	16.2907
Deaths	Rate	50-69	Liver cancer due to hepatitis B	Both	2017	15.6244
Deaths	Rate	50-69	Liver cancer due to hepatitis B	Both	2018	15.2812
Deaths	Rate	50-69	Liver cancer due to hepatitis B	Both	2019	14.8632
Deaths	Rate	50-69	Liver cancer due to hepatitis B	Both	2020	13.9043
Deaths	Rate	50-69	Liver cancer due to hepatitis B	Both	2021	13.5541
Deaths	Rate	50-69	Liver cancer due to hepatitis B	Female	1990	6.34691
Deaths	Rate	50-69	Liver cancer due to hepatitis B	Female	1991	6.17102
Deaths	Rate	50-69	Liver cancer due to hepatitis B	Female	1992	6.05426
Deaths	Rate	50-69	Liver cancer due to hepatitis B	Female	1993	5.96882
Deaths	Rate	50-69	Liver cancer due to hepatitis B	Female	1994	5.98419
Deaths	Rate	50-69	Liver cancer due to hepatitis B	Female	1995	5.96185
Deaths	Rate	50-69	Liver cancer due to hepatitis B	Female	1996	5.90379
Deaths	Rate	50-69	Liver cancer due to hepatitis B	Female	1997	5.78176
Deaths	Rate	50-69	Liver cancer due to hepatitis B	Female	1998	5.71994
Deaths	Rate	50-69	Liver cancer due to hepatitis B	Female	1999	5.67232
Deaths	Rate	50-69	Liver cancer due to hepatitis B	Female	2000	5.73352
Deaths	Rate	50-69	Liver cancer due to hepatitis B	Female	2001	5.66547
Deaths	Rate	50-69	Liver cancer due to hepatitis B	Female	2002	5.6502
Deaths	Rate	50-69	Liver cancer due to hepatitis B	Female	2003	5.53773
Deaths	Rate	50-69	Liver cancer due to hepatitis B	Female	2004	5.27416
Deaths	Rate	50-69	Liver cancer due to hepatitis B	Female	2005	5.08059
Deaths	Rate	50-69	Liver cancer due to hepatitis B	Female	2006	4.9235
Deaths	Rate	50-69	Liver cancer due to hepatitis B	Female	2007	4.80233
Deaths	Rate	50-69	Liver cancer due to hepatitis B	Female	2008	4.75698
Deaths	Rate	50-69	Liver cancer due to hepatitis B	Female	2009	4.55261
Deaths	Rate	50-69	Liver cancer due to hepatitis B	Female	2010	4.39161
Deaths	Rate	50-69	Liver cancer due to hepatitis B	Female	2011	4.33407
Deaths	Rate	50-69	Liver cancer due to hepatitis B	Female	2012	4.31161
Deaths	Rate	50-69	Liver cancer due to hepatitis B	Female	2013	4.33227
Deaths	Rate	50-69	Liver cancer due to hepatitis B	Female	2014	4.48492
Deaths	Rate	50-69	Liver cancer due to hepatitis B	Female	2015	4.56769
Deaths	Rate	50-69	Liver cancer due to hepatitis B	Female	2016	4.6047
Deaths	Rate	50-69	Liver cancer due to hepatitis B	Female	2017	4.4945
Deaths	Rate	50-69	Liver cancer due to hepatitis B	Female	2018	4.37472
Deaths	Rate	50-69	Liver cancer due to hepatitis B	Female	2019	4.22661
Deaths	Rate	50-69	Liver cancer due to hepatitis B	Female	2020	3.98439
Deaths	Rate	50-69	Liver cancer due to hepatitis B	Female	2021	3.9331
Deaths	Rate	50-69	Liver cancer due to hepatitis B	Male	1990	31.5861
Deaths	Rate	50-69	Liver cancer due to hepatitis B	Male	1991	31.3059
Deaths	Rate	50-69	Liver cancer due to hepatitis B	Male	1992	30.9066
Deaths	Rate	50-69	Liver cancer due to hepatitis B	Male	1993	30.6994
Deaths	Rate	50-69	Liver cancer due to hepatitis B	Male	1994	30.6395
Deaths	Rate	50-69	Liver cancer due to hepatitis B	Male	1995	30.899
Deaths	Rate	50-69	Liver cancer due to hepatitis B	Male	1996	31.0926
Deaths	Rate	50-69	Liver cancer due to hepatitis B	Male	1997	31.1991
Deaths	Rate	50-69	Liver cancer due to hepatitis B	Male	1998	31.8403
Deaths	Rate	50-69	Liver cancer due to hepatitis B	Male	1999	32.3344
Deaths	Rate	50-69	Liver cancer due to hepatitis B	Male	2000	33.4462
Deaths	Rate	50-69	Liver cancer due to hepatitis B	Male	2001	33.2683
Deaths	Rate	50-69	Liver cancer due to hepatitis B	Male	2002	32.9217
Deaths	Rate	50-69	Liver cancer due to hepatitis B	Male	2003	31.5697
Deaths	Rate	50-69	Liver cancer due to hepatitis B	Male	2004	29.9668
Deaths	Rate	50-69	Liver cancer due to hepatitis B	Male	2005	29.0448
Deaths	Rate	50-69	Liver cancer due to hepatitis B	Male	2006	28.4508
Deaths	Rate	50-69	Liver cancer due to hepatitis B	Male	2007	28.177
Deaths	Rate	50-69	Liver cancer due to hepatitis B	Male	2008	28.364
Deaths	Rate	50-69	Liver cancer due to hepatitis B	Male	2009	27.3216
Deaths	Rate	50-69	Liver cancer due to hepatitis B	Male	2010	26.5104
Deaths	Rate	50-69	Liver cancer due to hepatitis B	Male	2011	26.2091
Deaths	Rate	50-69	Liver cancer due to hepatitis B	Male	2012	26.3366
Deaths	Rate	50-69	Liver cancer due to hepatitis B	Male	2013	26.7099
Deaths	Rate	50-69	Liver cancer due to hepatitis B	Male	2014	27.8408
Deaths	Rate	50-69	Liver cancer due to hepatitis B	Male	2015	28.4543
Deaths	Rate	50-69	Liver cancer due to hepatitis B	Male	2016	27.8794
Deaths	Rate	50-69	Liver cancer due to hepatitis B	Male	2017	26.6994
Deaths	Rate	50-69	Liver cancer due to hepatitis B	Male	2018	26.163
Deaths	Rate	50-69	Liver cancer due to hepatitis B	Male	2019	25.4912
Deaths	Rate	50-69	Liver cancer due to hepatitis B	Male	2020	23.8169
Deaths	Rate	50-69	Liver cancer due to hepatitis B	Male	2021	23.1615
Deaths	Rate	50-69	Total burden related to hepatitis B	Both	1990	64.2982
Deaths	Rate	50-69	Total burden related to hepatitis B	Both	1991	63.527
Deaths	Rate	50-69	Total burden related to hepatitis B	Both	1992	62.3972
Deaths	Rate	50-69	Total burden related to hepatitis B	Both	1993	61.0689
Deaths	Rate	50-69	Total burden related to hepatitis B	Both	1994	60.1248
Deaths	Rate	50-69	Total burden related to hepatitis B	Both	1995	59.331
Deaths	Rate	50-69	Total burden related to hepatitis B	Both	1996	57.5942
Deaths	Rate	50-69	Total burden related to hepatitis B	Both	1997	55.8506
Deaths	Rate	50-69	Total burden related to hepatitis B	Both	1998	55.006
Deaths	Rate	50-69	Total burden related to hepatitis B	Both	1999	53.9436
Deaths	Rate	50-69	Total burden related to hepatitis B	Both	2000	53.5114
Deaths	Rate	50-69	Total burden related to hepatitis B	Both	2001	52.0778
Deaths	Rate	50-69	Total burden related to hepatitis B	Both	2002	50.553
Deaths	Rate	50-69	Total burden related to hepatitis B	Both	2003	48.626
Deaths	Rate	50-69	Total burden related to hepatitis B	Both	2004	46.7956
Deaths	Rate	50-69	Total burden related to hepatitis B	Both	2005	44.9352
Deaths	Rate	50-69	Total burden related to hepatitis B	Both	2006	42.8545
Deaths	Rate	50-69	Total burden related to hepatitis B	Both	2007	41.061
Deaths	Rate	50-69	Total burden related to hepatitis B	Both	2008	40.0805
Deaths	Rate	50-69	Total burden related to hepatitis B	Both	2009	38.0557
Deaths	Rate	50-69	Total burden related to hepatitis B	Both	2010	36.3872
Deaths	Rate	50-69	Total burden related to hepatitis B	Both	2011	35.2912
Deaths	Rate	50-69	Total burden related to hepatitis B	Both	2012	34.4376
Deaths	Rate	50-69	Total burden related to hepatitis B	Both	2013	33.4054
Deaths	Rate	50-69	Total burden related to hepatitis B	Both	2014	32.8561
Deaths	Rate	50-69	Total burden related to hepatitis B	Both	2015	32.502
Deaths	Rate	50-69	Total burden related to hepatitis B	Both	2016	31.7582
Deaths	Rate	50-69	Total burden related to hepatitis B	Both	2017	30.4613
Deaths	Rate	50-69	Total burden related to hepatitis B	Both	2018	29.6618
Deaths	Rate	50-69	Total burden related to hepatitis B	Both	2019	28.89
Deaths	Rate	50-69	Total burden related to hepatitis B	Both	2020	27.7491
Deaths	Rate	50-69	Total burden related to hepatitis B	Both	2021	27.2273
Deaths	Rate	50-69	Total burden related to hepatitis B	Female	1990	37.2865
Deaths	Rate	50-69	Total burden related to hepatitis B	Female	1991	36.5372
Deaths	Rate	50-69	Total burden related to hepatitis B	Female	1992	35.5187
Deaths	Rate	50-69	Total burden related to hepatitis B	Female	1993	34.2937
Deaths	Rate	50-69	Total burden related to hepatitis B	Female	1994	33.9395
Deaths	Rate	50-69	Total burden related to hepatitis B	Female	1995	33.0936
Deaths	Rate	50-69	Total burden related to hepatitis B	Female	1996	31.6855
Deaths	Rate	50-69	Total burden related to hepatitis B	Female	1997	30.1675
Deaths	Rate	50-69	Total burden related to hepatitis B	Female	1998	29.3035
Deaths	Rate	50-69	Total burden related to hepatitis B	Female	1999	28.2791
Deaths	Rate	50-69	Total burden related to hepatitis B	Female	2000	27.34
Deaths	Rate	50-69	Total burden related to hepatitis B	Female	2001	26.1475
Deaths	Rate	50-69	Total burden related to hepatitis B	Female	2002	24.7293
Deaths	Rate	50-69	Total burden related to hepatitis B	Female	2003	23.3787
Deaths	Rate	50-69	Total burden related to hepatitis B	Female	2004	22.199
Deaths	Rate	50-69	Total burden related to hepatitis B	Female	2005	20.9275
Deaths	Rate	50-69	Total burden related to hepatitis B	Female	2006	19.5066
Deaths	Rate	50-69	Total burden related to hepatitis B	Female	2007	18.2217
Deaths	Rate	50-69	Total burden related to hepatitis B	Female	2008	17.3437
Deaths	Rate	50-69	Total burden related to hepatitis B	Female	2009	16.3388
Deaths	Rate	50-69	Total burden related to hepatitis B	Female	2010	15.3984
Deaths	Rate	50-69	Total burden related to hepatitis B	Female	2011	14.643
Deaths	Rate	50-69	Total burden related to hepatitis B	Female	2012	13.9337
Deaths	Rate	50-69	Total burden related to hepatitis B	Female	2013	13.1874
Deaths	Rate	50-69	Total burden related to hepatitis B	Female	2014	12.6917
Deaths	Rate	50-69	Total burden related to hepatitis B	Female	2015	12.3621
Deaths	Rate	50-69	Total burden related to hepatitis B	Female	2016	12.1082
Deaths	Rate	50-69	Total burden related to hepatitis B	Female	2017	11.6427
Deaths	Rate	50-69	Total burden related to hepatitis B	Female	2018	11.3065
Deaths	Rate	50-69	Total burden related to hepatitis B	Female	2019	10.9594
Deaths	Rate	50-69	Total burden related to hepatitis B	Female	2020	10.6224
Deaths	Rate	50-69	Total burden related to hepatitis B	Female	2021	10.4847
Deaths	Rate	50-69	Total burden related to hepatitis B	Male	1990	89.4459
Deaths	Rate	50-69	Total burden related to hepatitis B	Male	1991	88.6293
Deaths	Rate	50-69	Total burden related to hepatitis B	Male	1992	87.3803
Deaths	Rate	50-69	Total burden related to hepatitis B	Male	1993	85.9154
Deaths	Rate	50-69	Total burden related to hepatitis B	Male	1994	84.4361
Deaths	Rate	50-69	Total burden related to hepatitis B	Male	1995	83.711
Deaths	Rate	50-69	Total burden related to hepatitis B	Male	1996	81.7029
Deaths	Rate	50-69	Total burden related to hepatitis B	Male	1997	79.7816
Deaths	Rate	50-69	Total burden related to hepatitis B	Male	1998	78.9683
Deaths	Rate	50-69	Total burden related to hepatitis B	Male	1999	77.8887
Deaths	Rate	50-69	Total burden related to hepatitis B	Male	2000	78.0242
Deaths	Rate	50-69	Total burden related to hepatitis B	Male	2001	76.4822
Deaths	Rate	50-69	Total burden related to hepatitis B	Male	2002	74.9672
Deaths	Rate	50-69	Total burden related to hepatitis B	Male	2003	72.5859
Deaths	Rate	50-69	Total burden related to hepatitis B	Male	2004	70.2134
Deaths	Rate	50-69	Total burden related to hepatitis B	Male	2005	67.8603
Deaths	Rate	50-69	Total burden related to hepatitis B	Male	2006	65.2024
Deaths	Rate	50-69	Total burden related to hepatitis B	Male	2007	62.9729
Deaths	Rate	50-69	Total burden related to hepatitis B	Male	2008	61.9481
Deaths	Rate	50-69	Total burden related to hepatitis B	Male	2009	59.02
Deaths	Rate	50-69	Total burden related to hepatitis B	Male	2010	56.7113
Deaths	Rate	50-69	Total burden related to hepatitis B	Male	2011	55.3575
Deaths	Rate	50-69	Total burden related to hepatitis B	Male	2012	54.4434
Deaths	Rate	50-69	Total burden related to hepatitis B	Male	2013	53.2267
Deaths	Rate	50-69	Total burden related to hepatitis B	Male	2014	52.6987
Deaths	Rate	50-69	Total burden related to hepatitis B	Male	2015	52.3916
Deaths	Rate	50-69	Total burden related to hepatitis B	Male	2016	51.2445
Deaths	Rate	50-69	Total burden related to hepatitis B	Male	2017	49.1869
Deaths	Rate	50-69	Total burden related to hepatitis B	Male	2018	47.9754
Deaths	Rate	50-69	Total burden related to hepatitis B	Male	2019	46.8061
Deaths	Rate	50-69	Total burden related to hepatitis B	Male	2020	44.8632
Deaths	Rate	50-69	Total burden related to hepatitis B	Male	2021	43.9461
Deaths	Rate	>70	Acute hepatitis B	Both	1990	6.66209
Deaths	Rate	>70	Acute hepatitis B	Both	1991	6.47208
Deaths	Rate	>70	Acute hepatitis B	Both	1992	6.14507
Deaths	Rate	>70	Acute hepatitis B	Both	1993	5.7763
Deaths	Rate	>70	Acute hepatitis B	Both	1994	5.36243
Deaths	Rate	>70	Acute hepatitis B	Both	1995	5.01215
Deaths	Rate	>70	Acute hepatitis B	Both	1996	4.67227
Deaths	Rate	>70	Acute hepatitis B	Both	1997	4.33918
Deaths	Rate	>70	Acute hepatitis B	Both	1998	4.03566
Deaths	Rate	>70	Acute hepatitis B	Both	1999	3.81375
Deaths	Rate	>70	Acute hepatitis B	Both	2000	3.54697
Deaths	Rate	>70	Acute hepatitis B	Both	2001	3.16742
Deaths	Rate	>70	Acute hepatitis B	Both	2002	2.60094
Deaths	Rate	>70	Acute hepatitis B	Both	2003	2.03119
Deaths	Rate	>70	Acute hepatitis B	Both	2004	1.61894
Deaths	Rate	>70	Acute hepatitis B	Both	2005	1.37113
Deaths	Rate	>70	Acute hepatitis B	Both	2006	1.22777
Deaths	Rate	>70	Acute hepatitis B	Both	2007	1.10978
Deaths	Rate	>70	Acute hepatitis B	Both	2008	1.0697
Deaths	Rate	>70	Acute hepatitis B	Both	2009	1.02651
Deaths	Rate	>70	Acute hepatitis B	Both	2010	0.997832
Deaths	Rate	>70	Acute hepatitis B	Both	2011	0.981862
Deaths	Rate	>70	Acute hepatitis B	Both	2012	0.976727
Deaths	Rate	>70	Acute hepatitis B	Both	2013	0.98576
Deaths	Rate	>70	Acute hepatitis B	Both	2014	0.983231
Deaths	Rate	>70	Acute hepatitis B	Both	2015	0.96064
Deaths	Rate	>70	Acute hepatitis B	Both	2016	0.93899
Deaths	Rate	>70	Acute hepatitis B	Both	2017	0.885769
Deaths	Rate	>70	Acute hepatitis B	Both	2018	0.819666
Deaths	Rate	>70	Acute hepatitis B	Both	2019	0.763603
Deaths	Rate	>70	Acute hepatitis B	Both	2020	0.717631
Deaths	Rate	>70	Acute hepatitis B	Both	2021	0.670367
Deaths	Rate	>70	Acute hepatitis B	Female	1990	5.00807
Deaths	Rate	>70	Acute hepatitis B	Female	1991	4.88995
Deaths	Rate	>70	Acute hepatitis B	Female	1992	4.64159
Deaths	Rate	>70	Acute hepatitis B	Female	1993	4.33469
Deaths	Rate	>70	Acute hepatitis B	Female	1994	4.05231
Deaths	Rate	>70	Acute hepatitis B	Female	1995	3.76832
Deaths	Rate	>70	Acute hepatitis B	Female	1996	3.56812
Deaths	Rate	>70	Acute hepatitis B	Female	1997	3.31583
Deaths	Rate	>70	Acute hepatitis B	Female	1998	3.12844
Deaths	Rate	>70	Acute hepatitis B	Female	1999	2.99374
Deaths	Rate	>70	Acute hepatitis B	Female	2000	2.76206
Deaths	Rate	>70	Acute hepatitis B	Female	2001	2.43892
Deaths	Rate	>70	Acute hepatitis B	Female	2002	2.00862
Deaths	Rate	>70	Acute hepatitis B	Female	2003	1.54724
Deaths	Rate	>70	Acute hepatitis B	Female	2004	1.22751
Deaths	Rate	>70	Acute hepatitis B	Female	2005	1.03696
Deaths	Rate	>70	Acute hepatitis B	Female	2006	0.902526
Deaths	Rate	>70	Acute hepatitis B	Female	2007	0.793831
Deaths	Rate	>70	Acute hepatitis B	Female	2008	0.761482
Deaths	Rate	>70	Acute hepatitis B	Female	2009	0.734935
Deaths	Rate	>70	Acute hepatitis B	Female	2010	0.7225
Deaths	Rate	>70	Acute hepatitis B	Female	2011	0.715503
Deaths	Rate	>70	Acute hepatitis B	Female	2012	0.701448
Deaths	Rate	>70	Acute hepatitis B	Female	2013	0.704892
Deaths	Rate	>70	Acute hepatitis B	Female	2014	0.70825
Deaths	Rate	>70	Acute hepatitis B	Female	2015	0.688604
Deaths	Rate	>70	Acute hepatitis B	Female	2016	0.644975
Deaths	Rate	>70	Acute hepatitis B	Female	2017	0.589394
Deaths	Rate	>70	Acute hepatitis B	Female	2018	0.542035
Deaths	Rate	>70	Acute hepatitis B	Female	2019	0.500169
Deaths	Rate	>70	Acute hepatitis B	Female	2020	0.467237
Deaths	Rate	>70	Acute hepatitis B	Female	2021	0.433598
Deaths	Rate	>70	Acute hepatitis B	Male	1990	8.81632
Deaths	Rate	>70	Acute hepatitis B	Male	1991	8.51769
Deaths	Rate	>70	Acute hepatitis B	Male	1992	8.07527
Deaths	Rate	>70	Acute hepatitis B	Male	1993	7.61677
Deaths	Rate	>70	Acute hepatitis B	Male	1994	7.02462
Deaths	Rate	>70	Acute hepatitis B	Male	1995	6.57879
Deaths	Rate	>70	Acute hepatitis B	Male	1996	6.05242
Deaths	Rate	>70	Acute hepatitis B	Male	1997	5.60866
Deaths	Rate	>70	Acute hepatitis B	Male	1998	5.15325
Deaths	Rate	>70	Acute hepatitis B	Male	1999	4.81601
Deaths	Rate	>70	Acute hepatitis B	Male	2000	4.49849
Deaths	Rate	>70	Acute hepatitis B	Male	2001	4.04479
Deaths	Rate	>70	Acute hepatitis B	Male	2002	3.31034
Deaths	Rate	>70	Acute hepatitis B	Male	2003	2.6087
Deaths	Rate	>70	Acute hepatitis B	Male	2004	2.0846
Deaths	Rate	>70	Acute hepatitis B	Male	2005	1.76705
Deaths	Rate	>70	Acute hepatitis B	Male	2006	1.61127
Deaths	Rate	>70	Acute hepatitis B	Male	2007	1.48033
Deaths	Rate	>70	Acute hepatitis B	Male	2008	1.42968
Deaths	Rate	>70	Acute hepatitis B	Male	2009	1.36521
Deaths	Rate	>70	Acute hepatitis B	Male	2010	1.31742
Deaths	Rate	>70	Acute hepatitis B	Male	2011	1.29097
Deaths	Rate	>70	Acute hepatitis B	Male	2012	1.29628
Deaths	Rate	>70	Acute hepatitis B	Male	2013	1.31178
Deaths	Rate	>70	Acute hepatitis B	Male	2014	1.30362
Deaths	Rate	>70	Acute hepatitis B	Male	2015	1.27887
Deaths	Rate	>70	Acute hepatitis B	Male	2016	1.28408
Deaths	Rate	>70	Acute hepatitis B	Male	2017	1.23446
Deaths	Rate	>70	Acute hepatitis B	Male	2018	1.14688
Deaths	Rate	>70	Acute hepatitis B	Male	2019	1.0737
Deaths	Rate	>70	Acute hepatitis B	Male	2020	1.01376
Deaths	Rate	>70	Acute hepatitis B	Male	2021	0.951478
Deaths	Rate	>70	Chronic hepatitis B including cirrhosis	Both	1990	82.5189
Deaths	Rate	>70	Chronic hepatitis B including cirrhosis	Both	1991	82.092
Deaths	Rate	>70	Chronic hepatitis B including cirrhosis	Both	1992	81.3174
Deaths	Rate	>70	Chronic hepatitis B including cirrhosis	Both	1993	79.7464
Deaths	Rate	>70	Chronic hepatitis B including cirrhosis	Both	1994	78.6383
Deaths	Rate	>70	Chronic hepatitis B including cirrhosis	Both	1995	77.2479
Deaths	Rate	>70	Chronic hepatitis B including cirrhosis	Both	1996	74.4405
Deaths	Rate	>70	Chronic hepatitis B including cirrhosis	Both	1997	71.7899
Deaths	Rate	>70	Chronic hepatitis B including cirrhosis	Both	1998	70.7741
Deaths	Rate	>70	Chronic hepatitis B including cirrhosis	Both	1999	69.3567
Deaths	Rate	>70	Chronic hepatitis B including cirrhosis	Both	2000	69.0739
Deaths	Rate	>70	Chronic hepatitis B including cirrhosis	Both	2001	68.4445
Deaths	Rate	>70	Chronic hepatitis B including cirrhosis	Both	2002	67.6999
Deaths	Rate	>70	Chronic hepatitis B including cirrhosis	Both	2003	67.8602
Deaths	Rate	>70	Chronic hepatitis B including cirrhosis	Both	2004	68.1777
Deaths	Rate	>70	Chronic hepatitis B including cirrhosis	Both	2005	66.1667
Deaths	Rate	>70	Chronic hepatitis B including cirrhosis	Both	2006	60.868
Deaths	Rate	>70	Chronic hepatitis B including cirrhosis	Both	2007	57.3977
Deaths	Rate	>70	Chronic hepatitis B including cirrhosis	Both	2008	55.8443
Deaths	Rate	>70	Chronic hepatitis B including cirrhosis	Both	2009	54.3327
Deaths	Rate	>70	Chronic hepatitis B including cirrhosis	Both	2010	52.3916
Deaths	Rate	>70	Chronic hepatitis B including cirrhosis	Both	2011	49.7991
Deaths	Rate	>70	Chronic hepatitis B including cirrhosis	Both	2012	47.0137
Deaths	Rate	>70	Chronic hepatitis B including cirrhosis	Both	2013	45.0297
Deaths	Rate	>70	Chronic hepatitis B including cirrhosis	Both	2014	43.1313
Deaths	Rate	>70	Chronic hepatitis B including cirrhosis	Both	2015	41.5268
Deaths	Rate	>70	Chronic hepatitis B including cirrhosis	Both	2016	40.6138
Deaths	Rate	>70	Chronic hepatitis B including cirrhosis	Both	2017	39.2756
Deaths	Rate	>70	Chronic hepatitis B including cirrhosis	Both	2018	38.3711
Deaths	Rate	>70	Chronic hepatitis B including cirrhosis	Both	2019	37.489
Deaths	Rate	>70	Chronic hepatitis B including cirrhosis	Both	2020	37.1245
Deaths	Rate	>70	Chronic hepatitis B including cirrhosis	Both	2021	36.4344
Deaths	Rate	>70	Chronic hepatitis B including cirrhosis	Female	1990	73.5168
Deaths	Rate	>70	Chronic hepatitis B including cirrhosis	Female	1991	72.5745
Deaths	Rate	>70	Chronic hepatitis B including cirrhosis	Female	1992	71.3178
Deaths	Rate	>70	Chronic hepatitis B including cirrhosis	Female	1993	69.3412
Deaths	Rate	>70	Chronic hepatitis B including cirrhosis	Female	1994	68.3502
Deaths	Rate	>70	Chronic hepatitis B including cirrhosis	Female	1995	66.4552
Deaths	Rate	>70	Chronic hepatitis B including cirrhosis	Female	1996	63.6659
Deaths	Rate	>70	Chronic hepatitis B including cirrhosis	Female	1997	60.8797
Deaths	Rate	>70	Chronic hepatitis B including cirrhosis	Female	1998	60.0776
Deaths	Rate	>70	Chronic hepatitis B including cirrhosis	Female	1999	58.4566
Deaths	Rate	>70	Chronic hepatitis B including cirrhosis	Female	2000	57.1765
Deaths	Rate	>70	Chronic hepatitis B including cirrhosis	Female	2001	56.152
Deaths	Rate	>70	Chronic hepatitis B including cirrhosis	Female	2002	55.1239
Deaths	Rate	>70	Chronic hepatitis B including cirrhosis	Female	2003	53.9664
Deaths	Rate	>70	Chronic hepatitis B including cirrhosis	Female	2004	53.4268
Deaths	Rate	>70	Chronic hepatitis B including cirrhosis	Female	2005	51.4363
Deaths	Rate	>70	Chronic hepatitis B including cirrhosis	Female	2006	47.0115
Deaths	Rate	>70	Chronic hepatitis B including cirrhosis	Female	2007	43.8708
Deaths	Rate	>70	Chronic hepatitis B including cirrhosis	Female	2008	42.234
Deaths	Rate	>70	Chronic hepatitis B including cirrhosis	Female	2009	40.5537
Deaths	Rate	>70	Chronic hepatitis B including cirrhosis	Female	2010	38.5222
Deaths	Rate	>70	Chronic hepatitis B including cirrhosis	Female	2011	36.4388
Deaths	Rate	>70	Chronic hepatitis B including cirrhosis	Female	2012	33.9353
Deaths	Rate	>70	Chronic hepatitis B including cirrhosis	Female	2013	32.0327
Deaths	Rate	>70	Chronic hepatitis B including cirrhosis	Female	2014	30.4271
Deaths	Rate	>70	Chronic hepatitis B including cirrhosis	Female	2015	29.1056
Deaths	Rate	>70	Chronic hepatitis B including cirrhosis	Female	2016	28.3467
Deaths	Rate	>70	Chronic hepatitis B including cirrhosis	Female	2017	27.373
Deaths	Rate	>70	Chronic hepatitis B including cirrhosis	Female	2018	26.6366
Deaths	Rate	>70	Chronic hepatitis B including cirrhosis	Female	2019	25.8508
Deaths	Rate	>70	Chronic hepatitis B including cirrhosis	Female	2020	25.4025
Deaths	Rate	>70	Chronic hepatitis B including cirrhosis	Female	2021	24.8342
Deaths	Rate	>70	Chronic hepatitis B including cirrhosis	Male	1990	94.2435
Deaths	Rate	>70	Chronic hepatitis B including cirrhosis	Male	1991	94.3976
Deaths	Rate	>70	Chronic hepatitis B including cirrhosis	Male	1992	94.1551
Deaths	Rate	>70	Chronic hepatitis B including cirrhosis	Male	1993	93.0304
Deaths	Rate	>70	Chronic hepatitis B including cirrhosis	Male	1994	91.6911
Deaths	Rate	>70	Chronic hepatitis B including cirrhosis	Male	1995	90.8417
Deaths	Rate	>70	Chronic hepatitis B including cirrhosis	Male	1996	87.9085
Deaths	Rate	>70	Chronic hepatitis B including cirrhosis	Male	1997	85.3241
Deaths	Rate	>70	Chronic hepatitis B including cirrhosis	Male	1998	83.9509
Deaths	Rate	>70	Chronic hepatitis B including cirrhosis	Male	1999	82.6794
Deaths	Rate	>70	Chronic hepatitis B including cirrhosis	Male	2000	83.4966
Deaths	Rate	>70	Chronic hepatitis B including cirrhosis	Male	2001	83.249
Deaths	Rate	>70	Chronic hepatitis B including cirrhosis	Male	2002	82.7621
Deaths	Rate	>70	Chronic hepatitis B including cirrhosis	Male	2003	84.44
Deaths	Rate	>70	Chronic hepatitis B including cirrhosis	Male	2004	85.7253
Deaths	Rate	>70	Chronic hepatitis B including cirrhosis	Male	2005	83.6189
Deaths	Rate	>70	Chronic hepatitis B including cirrhosis	Male	2006	77.2062
Deaths	Rate	>70	Chronic hepatitis B including cirrhosis	Male	2007	73.2622
Deaths	Rate	>70	Chronic hepatitis B including cirrhosis	Male	2008	71.7408
Deaths	Rate	>70	Chronic hepatitis B including cirrhosis	Male	2009	70.3384
Deaths	Rate	>70	Chronic hepatitis B including cirrhosis	Male	2010	68.4903
Deaths	Rate	>70	Chronic hepatitis B including cirrhosis	Male	2011	65.3038
Deaths	Rate	>70	Chronic hepatitis B including cirrhosis	Male	2012	62.1955
Deaths	Rate	>70	Chronic hepatitis B including cirrhosis	Male	2013	60.1161
Deaths	Rate	>70	Chronic hepatitis B including cirrhosis	Male	2014	57.9335
Deaths	Rate	>70	Chronic hepatitis B including cirrhosis	Male	2015	56.0572
Deaths	Rate	>70	Chronic hepatitis B including cirrhosis	Male	2016	55.0118
Deaths	Rate	>70	Chronic hepatitis B including cirrhosis	Male	2017	53.2794
Deaths	Rate	>70	Chronic hepatitis B including cirrhosis	Male	2018	52.2015
Deaths	Rate	>70	Chronic hepatitis B including cirrhosis	Male	2019	51.1887
Deaths	Rate	>70	Chronic hepatitis B including cirrhosis	Male	2020	50.9876
Deaths	Rate	>70	Chronic hepatitis B including cirrhosis	Male	2021	50.207
Deaths	Rate	>70	Liver cancer due to hepatitis B	Both	1990	24.7364
Deaths	Rate	>70	Liver cancer due to hepatitis B	Both	1991	24.5346
Deaths	Rate	>70	Liver cancer due to hepatitis B	Both	1992	24.4811
Deaths	Rate	>70	Liver cancer due to hepatitis B	Both	1993	24.5483
Deaths	Rate	>70	Liver cancer due to hepatitis B	Both	1994	24.942
Deaths	Rate	>70	Liver cancer due to hepatitis B	Both	1995	25.4328
Deaths	Rate	>70	Liver cancer due to hepatitis B	Both	1996	25.8078
Deaths	Rate	>70	Liver cancer due to hepatitis B	Both	1997	26.2555
Deaths	Rate	>70	Liver cancer due to hepatitis B	Both	1998	27.3204
Deaths	Rate	>70	Liver cancer due to hepatitis B	Both	1999	28.3439
Deaths	Rate	>70	Liver cancer due to hepatitis B	Both	2000	29.7738
Deaths	Rate	>70	Liver cancer due to hepatitis B	Both	2001	30.0226
Deaths	Rate	>70	Liver cancer due to hepatitis B	Both	2002	29.33
Deaths	Rate	>70	Liver cancer due to hepatitis B	Both	2003	28.3221
Deaths	Rate	>70	Liver cancer due to hepatitis B	Both	2004	27.0121
Deaths	Rate	>70	Liver cancer due to hepatitis B	Both	2005	26.2485
Deaths	Rate	>70	Liver cancer due to hepatitis B	Both	2006	25.235
Deaths	Rate	>70	Liver cancer due to hepatitis B	Both	2007	25.0476
Deaths	Rate	>70	Liver cancer due to hepatitis B	Both	2008	25.7644
Deaths	Rate	>70	Liver cancer due to hepatitis B	Both	2009	26.4279
Deaths	Rate	>70	Liver cancer due to hepatitis B	Both	2010	26.7645
Deaths	Rate	>70	Liver cancer due to hepatitis B	Both	2011	25.6269
Deaths	Rate	>70	Liver cancer due to hepatitis B	Both	2012	24.8716
Deaths	Rate	>70	Liver cancer due to hepatitis B	Both	2013	25.7014
Deaths	Rate	>70	Liver cancer due to hepatitis B	Both	2014	26.3871
Deaths	Rate	>70	Liver cancer due to hepatitis B	Both	2015	25.3535
Deaths	Rate	>70	Liver cancer due to hepatitis B	Both	2016	24.3232
Deaths	Rate	>70	Liver cancer due to hepatitis B	Both	2017	24.5321
Deaths	Rate	>70	Liver cancer due to hepatitis B	Both	2018	24.1575
Deaths	Rate	>70	Liver cancer due to hepatitis B	Both	2019	23.1719
Deaths	Rate	>70	Liver cancer due to hepatitis B	Both	2020	22.2255
Deaths	Rate	>70	Liver cancer due to hepatitis B	Both	2021	21.7345
Deaths	Rate	>70	Liver cancer due to hepatitis B	Female	1990	10.7956
Deaths	Rate	>70	Liver cancer due to hepatitis B	Female	1991	10.5557
Deaths	Rate	>70	Liver cancer due to hepatitis B	Female	1992	10.4093
Deaths	Rate	>70	Liver cancer due to hepatitis B	Female	1993	10.2668
Deaths	Rate	>70	Liver cancer due to hepatitis B	Female	1994	10.4262
Deaths	Rate	>70	Liver cancer due to hepatitis B	Female	1995	10.5098
Deaths	Rate	>70	Liver cancer due to hepatitis B	Female	1996	10.5128
Deaths	Rate	>70	Liver cancer due to hepatitis B	Female	1997	10.5434
Deaths	Rate	>70	Liver cancer due to hepatitis B	Female	1998	10.7475
Deaths	Rate	>70	Liver cancer due to hepatitis B	Female	1999	11.0068
Deaths	Rate	>70	Liver cancer due to hepatitis B	Female	2000	11.4267
Deaths	Rate	>70	Liver cancer due to hepatitis B	Female	2001	11.4899
Deaths	Rate	>70	Liver cancer due to hepatitis B	Female	2002	11.2129
Deaths	Rate	>70	Liver cancer due to hepatitis B	Female	2003	10.8107
Deaths	Rate	>70	Liver cancer due to hepatitis B	Female	2004	10.4059
Deaths	Rate	>70	Liver cancer due to hepatitis B	Female	2005	10.284
Deaths	Rate	>70	Liver cancer due to hepatitis B	Female	2006	9.97168
Deaths	Rate	>70	Liver cancer due to hepatitis B	Female	2007	9.92701
Deaths	Rate	>70	Liver cancer due to hepatitis B	Female	2008	10.2779
Deaths	Rate	>70	Liver cancer due to hepatitis B	Female	2009	10.4673
Deaths	Rate	>70	Liver cancer due to hepatitis B	Female	2010	10.5323
Deaths	Rate	>70	Liver cancer due to hepatitis B	Female	2011	10.208
Deaths	Rate	>70	Liver cancer due to hepatitis B	Female	2012	10.0541
Deaths	Rate	>70	Liver cancer due to hepatitis B	Female	2013	10.6157
Deaths	Rate	>70	Liver cancer due to hepatitis B	Female	2014	11.1826
Deaths	Rate	>70	Liver cancer due to hepatitis B	Female	2015	10.794
Deaths	Rate	>70	Liver cancer due to hepatitis B	Female	2016	10.4927
Deaths	Rate	>70	Liver cancer due to hepatitis B	Female	2017	10.5994
Deaths	Rate	>70	Liver cancer due to hepatitis B	Female	2018	10.3142
Deaths	Rate	>70	Liver cancer due to hepatitis B	Female	2019	9.66175
Deaths	Rate	>70	Liver cancer due to hepatitis B	Female	2020	8.99081
Deaths	Rate	>70	Liver cancer due to hepatitis B	Female	2021	8.7427
Deaths	Rate	>70	Liver cancer due to hepatitis B	Male	1990	42.8933
Deaths	Rate	>70	Liver cancer due to hepatitis B	Male	1991	42.6086
Deaths	Rate	>70	Liver cancer due to hepatitis B	Male	1992	42.5468
Deaths	Rate	>70	Liver cancer due to hepatitis B	Male	1993	42.7812
Deaths	Rate	>70	Liver cancer due to hepatitis B	Male	1994	43.3587
Deaths	Rate	>70	Liver cancer due to hepatitis B	Male	1995	44.2289
Deaths	Rate	>70	Liver cancer due to hepatitis B	Male	1996	44.9261
Deaths	Rate	>70	Liver cancer due to hepatitis B	Male	1997	45.7465
Deaths	Rate	>70	Liver cancer due to hepatitis B	Male	1998	47.736
Deaths	Rate	>70	Liver cancer due to hepatitis B	Male	1999	49.5344
Deaths	Rate	>70	Liver cancer due to hepatitis B	Male	2000	52.0151
Deaths	Rate	>70	Liver cancer due to hepatitis B	Male	2001	52.3423
Deaths	Rate	>70	Liver cancer due to hepatitis B	Male	2002	51.0287
Deaths	Rate	>70	Liver cancer due to hepatitis B	Male	2003	49.2191
Deaths	Rate	>70	Liver cancer due to hepatitis B	Male	2004	46.7667
Deaths	Rate	>70	Liver cancer due to hepatitis B	Male	2005	45.1628
Deaths	Rate	>70	Liver cancer due to hepatitis B	Male	2006	43.232
Deaths	Rate	>70	Liver cancer due to hepatitis B	Male	2007	42.781
Deaths	Rate	>70	Liver cancer due to hepatitis B	Male	2008	43.8522
Deaths	Rate	>70	Liver cancer due to hepatitis B	Male	2009	44.9678
Deaths	Rate	>70	Liver cancer due to hepatitis B	Male	2010	45.6057
Deaths	Rate	>70	Liver cancer due to hepatitis B	Male	2011	43.5207
Deaths	Rate	>70	Liver cancer due to hepatitis B	Male	2012	42.0723
Deaths	Rate	>70	Liver cancer due to hepatitis B	Male	2013	43.2122
Deaths	Rate	>70	Liver cancer due to hepatitis B	Male	2014	44.1024
Deaths	Rate	>70	Liver cancer due to hepatitis B	Male	2015	42.385
Deaths	Rate	>70	Liver cancer due to hepatitis B	Male	2016	40.5561
Deaths	Rate	>70	Liver cancer due to hepatitis B	Male	2017	40.9243
Deaths	Rate	>70	Liver cancer due to hepatitis B	Male	2018	40.4734
Deaths	Rate	>70	Liver cancer due to hepatitis B	Male	2019	39.0753
Deaths	Rate	>70	Liver cancer due to hepatitis B	Male	2020	37.8774
Deaths	Rate	>70	Liver cancer due to hepatitis B	Male	2021	37.1593
Deaths	Rate	>70	Total burden related to hepatitis B	Both	1990	113.917
Deaths	Rate	>70	Total burden related to hepatitis B	Both	1991	113.099
Deaths	Rate	>70	Total burden related to hepatitis B	Both	1992	111.944
Deaths	Rate	>70	Total burden related to hepatitis B	Both	1993	110.071
Deaths	Rate	>70	Total burden related to hepatitis B	Both	1994	108.943
Deaths	Rate	>70	Total burden related to hepatitis B	Both	1995	107.693
Deaths	Rate	>70	Total burden related to hepatitis B	Both	1996	104.92
Deaths	Rate	>70	Total burden related to hepatitis B	Both	1997	102.385
Deaths	Rate	>70	Total burden related to hepatitis B	Both	1998	102.13
Deaths	Rate	>70	Total burden related to hepatitis B	Both	1999	101.514
Deaths	Rate	>70	Total burden related to hepatitis B	Both	2000	102.395
Deaths	Rate	>70	Total burden related to hepatitis B	Both	2001	101.635
Deaths	Rate	>70	Total burden related to hepatitis B	Both	2002	99.6309
Deaths	Rate	>70	Total burden related to hepatitis B	Both	2003	98.2135
Deaths	Rate	>70	Total burden related to hepatitis B	Both	2004	96.8087
Deaths	Rate	>70	Total burden related to hepatitis B	Both	2005	93.7864
Deaths	Rate	>70	Total burden related to hepatitis B	Both	2006	87.3308
Deaths	Rate	>70	Total burden related to hepatitis B	Both	2007	83.5551
Deaths	Rate	>70	Total burden related to hepatitis B	Both	2008	82.6783
Deaths	Rate	>70	Total burden related to hepatitis B	Both	2009	81.7872
Deaths	Rate	>70	Total burden related to hepatitis B	Both	2010	80.1539
Deaths	Rate	>70	Total burden related to hepatitis B	Both	2011	76.4079
Deaths	Rate	>70	Total burden related to hepatitis B	Both	2012	72.8621
Deaths	Rate	>70	Total burden related to hepatitis B	Both	2013	71.7169
Deaths	Rate	>70	Total burden related to hepatitis B	Both	2014	70.5016
Deaths	Rate	>70	Total burden related to hepatitis B	Both	2015	67.841
Deaths	Rate	>70	Total burden related to hepatitis B	Both	2016	65.876
Deaths	Rate	>70	Total burden related to hepatitis B	Both	2017	64.6935
Deaths	Rate	>70	Total burden related to hepatitis B	Both	2018	63.3483
Deaths	Rate	>70	Total burden related to hepatitis B	Both	2019	61.4245
Deaths	Rate	>70	Total burden related to hepatitis B	Both	2020	60.0676
Deaths	Rate	>70	Total burden related to hepatitis B	Both	2021	58.8392
Deaths	Rate	>70	Total burden related to hepatitis B	Female	1990	89.3205
Deaths	Rate	>70	Total burden related to hepatitis B	Female	1991	88.0201
Deaths	Rate	>70	Total burden related to hepatitis B	Female	1992	86.3687
Deaths	Rate	>70	Total burden related to hepatitis B	Female	1993	83.9427
Deaths	Rate	>70	Total burden related to hepatitis B	Female	1994	82.8288
Deaths	Rate	>70	Total burden related to hepatitis B	Female	1995	80.7334
Deaths	Rate	>70	Total burden related to hepatitis B	Female	1996	77.7468
Deaths	Rate	>70	Total burden related to hepatitis B	Female	1997	74.739
Deaths	Rate	>70	Total burden related to hepatitis B	Female	1998	73.9535
Deaths	Rate	>70	Total burden related to hepatitis B	Female	1999	72.4572
Deaths	Rate	>70	Total burden related to hepatitis B	Female	2000	71.3653
Deaths	Rate	>70	Total burden related to hepatitis B	Female	2001	70.0808
Deaths	Rate	>70	Total burden related to hepatitis B	Female	2002	68.3454
Deaths	Rate	>70	Total burden related to hepatitis B	Female	2003	66.3243
Deaths	Rate	>70	Total burden related to hepatitis B	Female	2004	65.0602
Deaths	Rate	>70	Total burden related to hepatitis B	Female	2005	62.7573
Deaths	Rate	>70	Total burden related to hepatitis B	Female	2006	57.8857
Deaths	Rate	>70	Total burden related to hepatitis B	Female	2007	54.5916
Deaths	Rate	>70	Total burden related to hepatitis B	Female	2008	53.2734
Deaths	Rate	>70	Total burden related to hepatitis B	Female	2009	51.756
Deaths	Rate	>70	Total burden related to hepatitis B	Female	2010	49.777
Deaths	Rate	>70	Total burden related to hepatitis B	Female	2011	47.3623
Deaths	Rate	>70	Total burden related to hepatitis B	Female	2012	44.6909
Deaths	Rate	>70	Total burden related to hepatitis B	Female	2013	43.3533
Deaths	Rate	>70	Total burden related to hepatitis B	Female	2014	42.318
Deaths	Rate	>70	Total burden related to hepatitis B	Female	2015	40.5882
Deaths	Rate	>70	Total burden related to hepatitis B	Female	2016	39.4844
Deaths	Rate	>70	Total burden related to hepatitis B	Female	2017	38.5618
Deaths	Rate	>70	Total burden related to hepatitis B	Female	2018	37.4928
Deaths	Rate	>70	Total burden related to hepatitis B	Female	2019	36.0128
Deaths	Rate	>70	Total burden related to hepatitis B	Female	2020	34.8605
Deaths	Rate	>70	Total burden related to hepatitis B	Female	2021	34.0105
Deaths	Rate	>70	Total burden related to hepatitis B	Male	1990	145.953
Deaths	Rate	>70	Total burden related to hepatitis B	Male	1991	145.524
Deaths	Rate	>70	Total burden related to hepatitis B	Male	1992	144.777
Deaths	Rate	>70	Total burden related to hepatitis B	Male	1993	143.428
Deaths	Rate	>70	Total burden related to hepatitis B	Male	1994	142.074
Deaths	Rate	>70	Total burden related to hepatitis B	Male	1995	141.649
Deaths	Rate	>70	Total burden related to hepatitis B	Male	1996	138.887
Deaths	Rate	>70	Total burden related to hepatitis B	Male	1997	136.679
Deaths	Rate	>70	Total burden related to hepatitis B	Male	1998	136.84
Deaths	Rate	>70	Total burden related to hepatitis B	Male	1999	137.03
Deaths	Rate	>70	Total burden related to hepatitis B	Male	2000	140.01
Deaths	Rate	>70	Total burden related to hepatitis B	Male	2001	139.636
Deaths	Rate	>70	Total burden related to hepatitis B	Male	2002	137.101
Deaths	Rate	>70	Total burden related to hepatitis B	Male	2003	136.268
Deaths	Rate	>70	Total burden related to hepatitis B	Male	2004	134.577
Deaths	Rate	>70	Total burden related to hepatitis B	Male	2005	130.549
Deaths	Rate	>70	Total burden related to hepatitis B	Male	2006	122.05
Deaths	Rate	>70	Total burden related to hepatitis B	Male	2007	117.524
Deaths	Rate	>70	Total burden related to hepatitis B	Male	2008	117.023
Deaths	Rate	>70	Total burden related to hepatitis B	Male	2009	116.671
Deaths	Rate	>70	Total burden related to hepatitis B	Male	2010	115.413
Deaths	Rate	>70	Total burden related to hepatitis B	Male	2011	110.115
Deaths	Rate	>70	Total burden related to hepatitis B	Male	2012	105.564
Deaths	Rate	>70	Total burden related to hepatitis B	Male	2013	104.64
Deaths	Rate	>70	Total burden related to hepatitis B	Male	2014	103.34
Deaths	Rate	>70	Total burden related to hepatitis B	Male	2015	99.7211
Deaths	Rate	>70	Total burden related to hepatitis B	Male	2016	96.8519
Deaths	Rate	>70	Total burden related to hepatitis B	Male	2017	95.4381
Deaths	Rate	>70	Total burden related to hepatitis B	Male	2018	93.8218
Deaths	Rate	>70	Total burden related to hepatitis B	Male	2019	91.3377
Deaths	Rate	>70	Total burden related to hepatitis B	Male	2020	89.8788
Deaths	Rate	>70	Total burden related to hepatitis B	Male	2021	88.3178
DALYs	Rate	All ages	Acute hepatitis B	Both	1990	68.2347
DALYs	Rate	All ages	Acute hepatitis B	Both	1991	66.4468
DALYs	Rate	All ages	Acute hepatitis B	Both	1992	63.2093
DALYs	Rate	All ages	Acute hepatitis B	Both	1993	59.5487
DALYs	Rate	All ages	Acute hepatitis B	Both	1994	55.0955
DALYs	Rate	All ages	Acute hepatitis B	Both	1995	51.3915
DALYs	Rate	All ages	Acute hepatitis B	Both	1996	47.8377
DALYs	Rate	All ages	Acute hepatitis B	Both	1997	44.6542
DALYs	Rate	All ages	Acute hepatitis B	Both	1998	41.5306
DALYs	Rate	All ages	Acute hepatitis B	Both	1999	39.0277
DALYs	Rate	All ages	Acute hepatitis B	Both	2000	35.9935
DALYs	Rate	All ages	Acute hepatitis B	Both	2001	32.0716
DALYs	Rate	All ages	Acute hepatitis B	Both	2002	26.6683
DALYs	Rate	All ages	Acute hepatitis B	Both	2003	21.2586
DALYs	Rate	All ages	Acute hepatitis B	Both	2004	17.3516
DALYs	Rate	All ages	Acute hepatitis B	Both	2005	15.2465
DALYs	Rate	All ages	Acute hepatitis B	Both	2006	14.2392
DALYs	Rate	All ages	Acute hepatitis B	Both	2007	13.1952
DALYs	Rate	All ages	Acute hepatitis B	Both	2008	12.5671
DALYs	Rate	All ages	Acute hepatitis B	Both	2009	11.9237
DALYs	Rate	All ages	Acute hepatitis B	Both	2010	11.3684
DALYs	Rate	All ages	Acute hepatitis B	Both	2011	10.9747
DALYs	Rate	All ages	Acute hepatitis B	Both	2012	10.7687
DALYs	Rate	All ages	Acute hepatitis B	Both	2013	10.64
DALYs	Rate	All ages	Acute hepatitis B	Both	2014	10.4517
DALYs	Rate	All ages	Acute hepatitis B	Both	2015	10.1917
DALYs	Rate	All ages	Acute hepatitis B	Both	2016	10.0735
DALYs	Rate	All ages	Acute hepatitis B	Both	2017	9.71007
DALYs	Rate	All ages	Acute hepatitis B	Both	2018	9.17769
DALYs	Rate	All ages	Acute hepatitis B	Both	2019	8.72683
DALYs	Rate	All ages	Acute hepatitis B	Both	2020	8.41454
DALYs	Rate	All ages	Acute hepatitis B	Both	2021	8.03052
DALYs	Rate	All ages	Acute hepatitis B	Female	1990	45.6438
DALYs	Rate	All ages	Acute hepatitis B	Female	1991	44.1969
DALYs	Rate	All ages	Acute hepatitis B	Female	1992	41.6581
DALYs	Rate	All ages	Acute hepatitis B	Female	1993	38.5428
DALYs	Rate	All ages	Acute hepatitis B	Female	1994	35.3278
DALYs	Rate	All ages	Acute hepatitis B	Female	1995	32.3564
DALYs	Rate	All ages	Acute hepatitis B	Female	1996	30.1731
DALYs	Rate	All ages	Acute hepatitis B	Female	1997	27.6762
DALYs	Rate	All ages	Acute hepatitis B	Female	1998	25.4673
DALYs	Rate	All ages	Acute hepatitis B	Female	1999	24.0018
DALYs	Rate	All ages	Acute hepatitis B	Female	2000	21.8731
DALYs	Rate	All ages	Acute hepatitis B	Female	2001	19.2317
DALYs	Rate	All ages	Acute hepatitis B	Female	2002	16.1336
DALYs	Rate	All ages	Acute hepatitis B	Female	2003	12.8367
DALYs	Rate	All ages	Acute hepatitis B	Female	2004	10.5134
DALYs	Rate	All ages	Acute hepatitis B	Female	2005	9.23988
DALYs	Rate	All ages	Acute hepatitis B	Female	2006	8.629
DALYs	Rate	All ages	Acute hepatitis B	Female	2007	7.9488
DALYs	Rate	All ages	Acute hepatitis B	Female	2008	7.56797
DALYs	Rate	All ages	Acute hepatitis B	Female	2009	7.21472
DALYs	Rate	All ages	Acute hepatitis B	Female	2010	6.90434
DALYs	Rate	All ages	Acute hepatitis B	Female	2011	6.66648
DALYs	Rate	All ages	Acute hepatitis B	Female	2012	6.49238
DALYs	Rate	All ages	Acute hepatitis B	Female	2013	6.37012
DALYs	Rate	All ages	Acute hepatitis B	Female	2014	6.25032
DALYs	Rate	All ages	Acute hepatitis B	Female	2015	6.08092
DALYs	Rate	All ages	Acute hepatitis B	Female	2016	5.81559
DALYs	Rate	All ages	Acute hepatitis B	Female	2017	5.45696
DALYs	Rate	All ages	Acute hepatitis B	Female	2018	5.12982
DALYs	Rate	All ages	Acute hepatitis B	Female	2019	4.85355
DALYs	Rate	All ages	Acute hepatitis B	Female	2020	4.65924
DALYs	Rate	All ages	Acute hepatitis B	Female	2021	4.47243
DALYs	Rate	All ages	Acute hepatitis B	Male	1990	89.44
DALYs	Rate	All ages	Acute hepatitis B	Male	1991	87.2927
DALYs	Rate	All ages	Acute hepatitis B	Male	1992	83.3699
DALYs	Rate	All ages	Acute hepatitis B	Male	1993	79.1796
DALYs	Rate	All ages	Acute hepatitis B	Male	1994	73.5611
DALYs	Rate	All ages	Acute hepatitis B	Male	1995	69.1758
DALYs	Rate	All ages	Acute hepatitis B	Male	1996	64.3544
DALYs	Rate	All ages	Acute hepatitis B	Male	1997	60.5487
DALYs	Rate	All ages	Acute hepatitis B	Male	1998	56.5926
DALYs	Rate	All ages	Acute hepatitis B	Male	1999	53.1418
DALYs	Rate	All ages	Acute hepatitis B	Male	2000	49.2818
DALYs	Rate	All ages	Acute hepatitis B	Male	2001	44.177
DALYs	Rate	All ages	Acute hepatitis B	Male	2002	36.6183
DALYs	Rate	All ages	Acute hepatitis B	Male	2003	29.2276
DALYs	Rate	All ages	Acute hepatitis B	Male	2004	23.8343
[truncated: 1,841 more rows]
