# Supplementary material for: Epidemiological trends and projections to 2035 of hepatitis B burden in China, 1990–2021
Source: PLoS One. 2025 Sep 2;20(9):e0330633. doi: 10.1371/journal.pone.0330633 (PMC12404462; doi:10.1371/journal.pone.0330633)
Supplement: S6 Table — (XLSX) [file pone.0330633.s006.xlsx]

## Sheet: Sheet1
	location_name	sex_name	Overall_Difference	Aging	Population	Epidemiological_Change	Aging_Percentage	Population_Percentage	Epidemiological_Change_Percentage
Total burden related to hepatitis B	Global	Both	2.46666e+06	5.58467e+06	7.48156e+06	-1.05996e+07	226.41	303.31	-429.71
Total burden related to hepatitis B	China	Both	-1.17076e+06	2.53054e+06	2.78128e+06	-6.48258e+06	-216.15	-237.56	553.71
Total burden related to hepatitis B	Global	Female	-21165	1.40871e+06	2.07442e+06	-3.50429e+06	-6655.83	-9801.17	16557
Total burden related to hepatitis B	China	Female	-798814	718336	663099	-2.18025e+06	-89.93	-83.01	272.94
Total burden related to hepatitis B	Global	Male	2.48782e+06	4.20719e+06	5.36003e+06	-7.07939e+06	169.11	215.45	-284.56
Total burden related to hepatitis B	China	Male	-371942	1.75228e+06	2.09356e+06	-4.21778e+06	-471.12	-562.87	1133.99
Acute hepatitis B	China	Both	-688498	7018.71	189592	-885109	-1.02	-27.54	128.56
Acute hepatitis B	Global	Both	-861371	50320.1	894983	-1.80667e+06	-5.84	-103.9	209.74
Acute hepatitis B	China	Female	-228928	-8774.14	60171.5	-280325	3.83	-26.28	122.45
Acute hepatitis B	Global	Female	-425892	-46318.9	372362	-751935	10.88	-87.43	176.56
Acute hepatitis B	China	Male	-459571	13861.6	128097	-601529	-3.02	-27.87	130.89
Acute hepatitis B	Global	Male	-435480	98468.8	520468	-1.05442e+06	-22.61	-119.52	242.13
Chronic hepatitis B including cirrhosis	Global	Male	1.32644e+06	2.87741e+06	3.48032e+06	-5.03129e+06	216.93	262.38	-379.31
Chronic hepatitis B including cirrhosis	China	Male	-744996	1.00687e+06	1.14431e+06	-2.89618e+06	-135.15	-153.6	388.75
Chronic hepatitis B including cirrhosis	Global	Both	1.40801e+06	4.05912e+06	4.90873e+06	-7.55984e+06	288.29	348.63	-536.92
Chronic hepatitis B including cirrhosis	China	Both	-1.39473e+06	1.6155e+06	1.61942e+06	-4.62965e+06	-115.83	-116.11	331.94
Chronic hepatitis B including cirrhosis	Global	Female	81574	1.19782e+06	1.39838e+06	-2.51463e+06	1468.39	1714.25	-3082.63
Chronic hepatitis B including cirrhosis	China	Female	-649738	577879	462747	-1.69036e+06	-88.94	-71.22	260.16
Liver cancer due to hepatitis B	China	Female	79851.5	149230	140180	-209559	186.88	175.55	-262.44
Liver cancer due to hepatitis B	Global	Female	323153	257204	303678	-237729	79.59	93.97	-73.57
Liver cancer due to hepatitis B	China	Male	832624	731545	821158	-720080	87.86	98.62	-86.48
Liver cancer due to hepatitis B	Global	Male	1.59687e+06	1.23131e+06	1.35924e+06	-993686	77.11	85.12	-62.23
Liver cancer due to hepatitis B	China	Both	912475	908020	972276	-967821	99.51	106.55	-106.07
Liver cancer due to hepatitis B	Global	Both	1.92002e+06	1.47523e+06	1.67784e+06	-1.23305e+06	76.83	87.39	-64.22
