# Supplementary material for: Epidemiological trends and projections to 2035 of hepatitis B burden in China, 1990–2021
Source: PLoS One. 2025 Sep 2;20(9):e0330633. doi: 10.1371/journal.pone.0330633 (PMC12404462; doi:10.1371/journal.pone.0330633)
Supplement: S7 Table — (XLSX) [file pone.0330633.s007.xlsx]

## Sheet: Sheet1
disease	val	sd	Time	group	low_50	up_50	low_60	up_60	low_70	up_70	low_80	up_80	low_95	up_95
Total burden related to hepatitis B	775.0533264548833	0.2937866835882642	1990	ASR	774.8553142301448	775.2513386796218	774.8062518539856	775.300401055781	774.7489634506859	775.3576894590807	774.6766919265232	775.4299609832434	774.4775045550502	775.6291483547163
Total burden related to hepatitis B	765.4698185573479	0.2875761889137155	1991	ASR	765.2759922060201	765.6636449086758	765.2279669824715	765.7116701322244	765.1718896256333	765.7677474890626	765.1011458831606	765.8384912315353	764.906169227077	766.0334678876188
Total burden related to hepatitis B	753.0722410510715	0.2810253341127057	1992	ASR	752.8828299758795	753.2616521262635	752.8358987450827	753.3085833570603	752.7810988049307	753.3633832972123	752.711966572739	753.432515529404	752.5214313962106	753.6230507059324
Total burden related to hepatitis B	737.498162664467	0.2742008926072542	1993	ASR	737.3133512628498	737.6829740660843	737.2675597137843	737.7287656151498	737.2140905397259	737.7822347892081	737.1466371201445	737.8496882087895	736.9607289149568	738.0355964139773
Total burden related to hepatitis B	720.8741771348169	0.2673720337029294	1994	ASR	720.6939683841011	721.0543858855327	720.6493172544727	721.0990370151611	720.5971797079008	721.1511745617331	720.5314061876098	721.216948082024	720.3501279487592	721.3982263208746
Total burden related to hepatitis B	708.8345068124577	0.2617465301206888	1995	ASR	708.6580896511564	709.010923973759	708.6143779806262	709.0546356442892	708.5633374072527	709.1056762176627	708.498947760843	709.1700658640724	708.3214836134212	709.3475300114942
Total burden related to hepatitis B	687.8570198091384	0.2545631728596442	1996	ASR	687.685444230631	688.0285953876457	687.6429321807634	688.0711074375133	687.5932923620558	688.120747256221	687.5306698215323	688.1833697967444	687.3580759903334	688.3559636279433
Total burden related to hepatitis B	666.9489466171248	0.2474650208579828	1997	ASR	666.7821551930665	667.115738041183	666.7408285345832	667.1570646996663	666.6925728555159	667.2053203787336	666.6316964603848	667.2661967738647	666.4639151762431	667.4339780580065
Total burden related to hepatitis B	653.3778453241074	0.2420034727830126	1998	ASR	653.2147349834516	653.5409556647631	653.1743204034968	653.581370244718	653.1271297263042	653.6285609219105	653.0675968719996	653.6880937762152	652.9035185174527	653.8521721307621
Total burden related to hepatitis B	641.9899458285935	0.2366865159065502	1999	ASR	641.8304191168725	642.1494725403145	641.790892468716	642.1889991884709	641.7447385981143	642.2351530590727	641.6865137152013	642.2933779419857	641.5260402574166	642.4538513997703
Total burden related to hepatitis B	633.8276885651183	0.2325815973411614	2000	ASR	633.6709285685104	633.9844485617261	633.6320874417544	634.0232896884821	633.5867340302729	634.0686430999637	633.5295189573269	634.1258581729096	633.3718286343296	634.2835484959069
Total burden related to hepatitis B	616.6420721249167	0.2266988333395371	2001	ASR	616.4892771112459	616.7948671385875	616.4514184060781	616.8327258437553	616.407212133577	616.8769321162564	616.3514442205754	616.932700029258	616.1977424115712	617.0864018382622
Total burden related to hepatitis B	591.8343887999089	0.2194561288819862	2002	ASR	591.6864753690425	591.9823022307753	591.6498261955192	592.0189514042986	591.6070322503872	592.0617453494306	591.5530460426821	592.1157315571356	591.4042547873001	592.2645228125176
Total burden related to hepatitis B	564.8809105704905	0.211926949812395	2003	ASR	564.738071806317	565.0237493346641	564.7026800056983	565.0591411352827	564.6613542504849	565.1004668904961	564.609220220831	565.15260092015	564.4655337488582	565.2962873921228
Total burden related to hepatitis B	543.5084187474017	0.2050415562057566	2004	ASR	543.370220738519	543.6466167562844	543.3359787986327	543.6808586961707	543.2959956951726	543.7208417996309	543.2455554723459	543.7712820224575	543.1065372972384	543.910300197565
Total burden related to hepatitis B	520.515454368458	0.1980482592789057	2005	ASR	520.3819698417041	520.6489388952119	520.3488957824044	520.6820129545116	520.310276371845	520.720632365071	520.2615565000624	520.7693522368536	520.1272797802714	520.9036289566446
Total burden related to hepatitis B	493.8624553185394	0.1895333097418708	2006	ASR	493.7347098677733	493.9902007693054	493.7030578050465	494.0218528320323	493.6660988096468	494.058811827432	493.6194736154503	494.1054370216285	493.4909700314453	494.2339406056334
Total burden related to hepatitis B	474.9512560854704	0.1827714869394644	2007	ASR	474.8280681032732	475.0744440676676	474.7975452649543	475.1049669059865	474.7619048250011	475.1406073459397	474.716943039214	475.1855691317268	474.593023971069	475.3094881998717
Total burden related to hepatitis B	467.1122414767156	0.1786346499078856	2008	ASR	466.9918417226777	467.2326412307535	466.9620097361431	467.2624732172881	466.9271759794111	467.2973069740202	466.8832318555337	467.3412510978975	466.7621175628962	467.4623653905351
Total burden related to hepatitis B	450.6613532198505	0.1732656514694536	2009	ASR	450.5445721707601	450.778134268941	450.5156368069647	450.8070696327363	450.4818500049282	450.8408564347729	450.4392266546667	450.8834797850344	450.3217525429704	451.0009538967307
Total burden related to hepatitis B	433.0564373070865	0.1677909261689617	2010	ASR	432.9433462228486	433.1695283913244	432.9153251381784	433.1975494759946	432.8826059075755	433.2302687065975	432.8413293397379	433.2715452744351	432.7275670917954	433.3853075223777
Total burden related to hepatitis B	413.2898334009898	0.1616078491190809	2011	ASR	413.1809097106836	413.3987570912961	413.1539211998807	413.425745602099	413.1224076693024	413.4572591326772	413.0826521384192	413.4970146635605	412.9730820167164	413.6065847852632
Total burden related to hepatitis B	397.4531983042865	0.1562136927664286	2012	ASR	397.3479102753619	397.5584863332111	397.3218225886699	397.5845740199031	397.2913609185805	397.6150356899925	397.2529323501599	397.6534642584131	397.1470194664643	397.7593771421087
Total burden related to hepatitis B	387.9501043551577	0.1524790286289973	2013	ASR	387.8473334898617	388.0528752204536	387.8218694920807	388.0783392182347	387.792136081498	388.1080726288174	387.7546262404553	388.1455824698601	387.6512454590448	388.2489632512705
Total burden related to hepatitis B	382.4611814136148	0.1495289092317059	2014	ASR	382.3603989287927	382.561963898437	382.335427600951	382.5869352262787	382.3062694636508	382.6160933635789	382.2694853519798	382.6528774752499	382.1681047515207	382.754258075709
Total burden related to hepatitis B	375.3107687595476	0.1463783622776476	2015	ASR	375.2121097433725	375.4094277757227	375.1876645568721	375.4338729622231	375.159120776228	375.4624167428673	375.1231116991077	375.4984258199876	375.0238671694834	375.5976703496118
Total burden related to hepatitis B	367.5162541240884	0.1434362369634636	2016	ASR	367.419578100375	367.6129301478018	367.3956242488021	367.6368839993747	367.3676541825943	367.6648540655825	367.3323688683012	367.7001393798756	367.23511909964	367.7973891485368
Total burden related to hepatitis B	359.1365993025148	0.1408579298495131	2017	ASR	359.0416610577963	359.2315375472334	359.0181377835113	359.2550608215183	358.9906704871907	359.2825281178389	358.9560194364477	359.3171791685819	358.8605177600098	359.4126808450198
Total burden related to hepatitis B	352.1105463409289	0.1385126142161182	2018	ASR	352.0171888389472	352.2039038429105	351.9940572323731	352.2270354494846	351.967047272601	352.2540454092568	351.9329731695038	352.2881195123539	351.8390616170653	352.3820310647924
Total burden related to hepatitis B	345.2743161899373	0.1363189286916603	2019	ASR	345.1824372319991	345.3661951478755	345.1596719709077	345.388960408967	345.1330897798128	345.4155426000619	345.0995553233547	345.44907705652	345.0071310897017	345.541501290173
Total burden related to hepatitis B	336.2160116495093	0.1340816751899327	2020	ASR	336.1256406004313	336.3063826985872	336.1032489606745	336.328774338344	336.0771030340125	336.354920265006	336.0441189419158	336.3879043571027	335.953211566137	336.4788117328815
Total burden related to hepatitis B	330.0460611162691	0.1323377789121671	2021	ASR	329.9568654532823	330.1352567792559	329.9347650442039	330.1573571883342	329.9089591773161	330.1831630552221	329.8764040837037	330.2157181488345	329.7866790696012	330.3054431629369
Total burden related to hepatitis B	335.6433661724728	14.0156153755068	2022	ASR	326.1968414093812	345.0898909355644	323.8562336416716	347.4304987032741	321.1231886434478	350.1635437014979	317.6753472610731	353.6113850838726	308.1727600364795	363.1139723084661
Total burden related to hepatitis B	325.4194415521462	15.50523587227995	2023	ASR	314.9689125742295	335.8699705300629	312.3795381835587	338.4593449207336	309.3560171884641	341.4828659158282	305.5417291638832	345.2971539404091	295.0291792424775	355.8097038618149
Total burden related to hepatitis B	315.3537064980391	16.76708592515449	2024	ASR	304.052690584485	326.6547224115932	301.2525872349842	329.4548257610941	297.983005479579	332.7244075164992	293.8583023419911	336.8491106540872	282.4902180847363	348.2171949113419
Total burden related to hepatitis B	305.4397090410181	17.84753991953623	2025	ASR	293.4104671352507	317.4689509467856	290.4299279686882	320.4494901133481	286.9496576843786	323.9297603976577	282.5591628641727	328.3202552178636	270.4585307987271	340.4208872833092
Total burden related to hepatitis B	295.6859088679836	18.77789238207025	2026	ASR	283.0296094024682	308.3422083334989	279.8937013746625	311.4781163613047	276.2320123601588	315.1398053758084	271.6126508341695	319.7591669017976	258.8812397991259	332.4905779368412
Total burden related to hepatitis B	286.0970949025029	19.57973159747724	2027	ASR	272.9003558058032	299.2938339992025	269.6305406290245	302.5636491759813	265.8124929675164	306.3816968374893	260.9958789945371	311.1983108104687	247.7208209714475	324.4733688335583
Total burden related to hepatitis B	276.6601907292317	20.26385354079381	2028	ASR	263.0023534427366	290.3180280157267	259.6182899014241	293.7020915570392	255.6668384609693	297.6535429974941	250.681930489934	302.6384509685294	236.9430377892758	316.3773436691876
Total burden related to hepatitis B	267.3613811731572	20.84045784213756	2029	ASR	253.3149125875564	281.4078497587579	249.8345561279195	284.8882062183948	245.7706668487027	288.9520954976117	240.6439142195368	294.0788481267775	226.5140838025675	308.2086785437468
Total burden related to hepatitis B	258.1862777251481	21.31844326904412	2030	ASR	243.8176469618124	272.5549084884838	240.257466935882	276.1150885144142	236.1003704984184	280.2721849518778	230.8560334542335	285.5165219960627	216.4021289178216	299.9704265324746
Total burden related to hepatitis B	249.1341801829309	21.70577521239449	2031	ASR	234.504487689777	263.7638726760848	230.8796232293071	267.3887371365547	226.6469970628902	271.6213633029716	221.3073763606412	276.9609840052206	206.5908607666377	291.6774995992241
Total burden related to hepatitis B	240.2169515933991	22.01036357820096	2032	ASR	225.3819665416917	255.0519366451066	221.7062358241321	258.7276673626661	217.414214926383	263.0196882604153	211.9996654861455	268.4342377006528	197.0766389801253	283.357264206673
Total burden related to hepatitis B	231.4439579913287	22.23624692314818	2033	ASR	216.4567275651268	246.4311884175306	212.7432743289611	250.1446416536963	208.4072061789472	254.4807098037102	202.9370894358527	259.9508265468046	187.8609140219583	275.0270019606991
Total burden related to hepatitis B	222.8093974899029	22.3874414665876	2034	ASR	207.7202619414228	237.8985330383829	203.9815592165027	241.637235763303	199.6160081305181	246.0027868492876	194.1086975297376	251.5100974500682	178.9300122153912	266.6887827644146
Total burden related to hepatitis B	214.2978836026034	22.46712348116175	2035	ASR	199.1550423763003	229.4407248289064	195.4030327549463	233.1927344502604	191.0219436761198	237.573823529087	185.495031299754	243.1007359054528	170.2623215795263	258.3334456256804
Acute hepatitis B	74.51331329203589	0.08613106263575024	1990	ASR	74.4552609558194	74.57136562825238	74.44087706835923	74.58574951571255	74.42408151114525	74.60254507292653	74.40289326973685	74.62373331433493	74.34449640926982	74.68213017480196
Acute hepatitis B	72.33579013402877	0.08384491017907068	1991	ASR	72.27927866456808	72.39230160348946	72.26527656456817	72.40630370348937	72.24892680708325	72.42265346097429	72.22830095917921	72.44327930887833	72.17145411007779	72.50012615797975
Acute hepatitis B	68.7597508783005	0.08103598795057176	1992	ASR	68.70513262242181	68.81436913417917	68.69159961243406	68.82790214416693	68.6757975947837	68.84370416181729	68.65586274174787	68.86363901485312	68.60092034191737	68.91858141468362
Acute hepatitis B	64.85631248258773	0.07824054258075153	1993	ASR	64.8035783568883	64.90904660828716	64.79051218627731	64.92211277889814	64.77525528047407	64.93736968470138	64.7560081069992	64.95661685817625	64.70296101912945	65.009663946046
Acute hepatitis B	60.18365610920396	0.07511855415805471	1994	ASR	60.13302620370143	60.23428601470649	60.12048140515704	60.24683081325088	60.10583328709622	60.2614789313117	60.08735412277333	60.27995809563458	60.03642374305417	60.33088847535375
Acute hepatitis B	56.33874537352342	0.07267107312214058	1995	ASR	56.2897650702391	56.38772567680775	56.27762900102771	56.39986174601914	56.26345814176889	56.41403260527796	56.24558105778084	56.43190968926601	56.19631007020403	56.48118067684282
Acute hepatitis B	52.5415922186552	0.07021919450214142	1996	ASR	52.49426448156076	52.58891995574964	52.48253787607889	52.6006465612315	52.46884513315098	52.61433930415942	52.45157121130345	52.63161322600694	52.403962597431	52.6792218398794
Acute hepatitis B	48.97007802273748	0.06778750243902612	1997	ASR	48.92438924609358	49.01576679938139	48.91306873318626	49.0270873122887	48.89985017021065	49.04030587526432	48.88317444461065	49.05698160086431	48.83721451795699	49.10294152751797
Acute hepatitis B	45.34520822289871	0.06517795068419684	1998	ASR	45.30127828413757	45.38913816165986	45.2903935663733	45.40002287942412	45.27768386598989	45.41273257980754	45.26165009012157	45.42876635567585	45.21745943955769	45.47295700623974
Acute hepatitis B	42.37617457200389	0.06296202686382477	1999	ASR	42.33373816589767	42.41861097811011	42.32322350741141	42.42912563659637	42.31094591217297	42.44140323183481	42.29545725356446	42.45689189044332	42.25276899935079	42.49958014465699
Acute hepatitis B	38.71139629942401	0.06006765742851127	2000	ASR	38.67091069831719	38.75188190053083	38.66087939952663	38.76191319932139	38.64916620632807	38.77362639251995	38.63438956260066	38.78840303624736	38.59366369086413	38.82912890798389
Acute hepatitis B	34.14324013161388	0.0562524996440785	2001	ASR	34.10532594685377	34.18115431637399	34.09593177941321	34.19054848381455	34.08496254198261	34.20151772124515	34.07112442707017	34.21535583615758	34.03298523231148	34.25349503091628
Acute hepatitis B	27.99617611213309	0.0506163699271828	2002	ASR	27.96206067880217	28.03029154546401	27.95360774502433	28.03874447924185	27.94373755288853	28.04861467137765	27.93128592588644	28.06106629837974	27.89696802707581	28.09538419719037
Acute hepatitis B	21.88598314068608	0.04427425771146505	2003	ASR	21.85614229098855	21.9158239903836	21.84874848995073	21.92321779142142	21.840115009697	21.93185127167515	21.82922354229998	21.94274273907217	21.7992055955716	21.97276068580055
Acute hepatitis B	17.53018777774242	0.03917385259121235	2004	ASR	17.50378460109594	17.55659095438889	17.49724256771321	17.56313298777162	17.48960366645792	17.57077188902691	17.47996689872048	17.58040865676435	17.45340702666364	17.60696852882119
Acute hepatitis B	15.15360479815713	0.03607960303929274	2005	ASR	15.12928714570865	15.17792245060561	15.12326185200108	15.18394774431317	15.11622632940842	15.19098326690584	15.10735074706076	15.1998588492535	15.08288877620012	15.22432082011414
Acute hepatitis B	13.94101678132906	0.03428367494824863	2006	ASR	13.91790958441394	13.96412397824418	13.91218421069759	13.96984935196054	13.90549889408268	13.97653466857545	13.89706511004541	13.98496845261272	13.8738207784305	14.00821278422763
Acute hepatitis B	12.71020249729713	0.03234197723994219	2007	ASR	12.68840400463741	12.73200098995686	12.68300289443834	12.73740210015593	12.67669620887655	12.74370878571771	12.66874008247553	12.75166491211874	12.64681222190685	12.77359277268742
Acute hepatitis B	11.92440446092997	0.03091980078890788	2008	ASR	11.90356451519824	11.94524440666169	11.89840090846649	11.95040801339344	11.89237154731266	11.95643737454727	11.88476527631859	11.96404364554135	11.86380165138371	11.98500727047622
Acute hepatitis B	11.13957082185421	0.02947896192885591	2009	ASR	11.11970200151416	11.15943964219426	11.11477901487205	11.16436262883638	11.10903061729592	11.17011102641251	11.10177879266142	11.17736285104701	11.08179205647366	11.19734958723477
Acute hepatitis B	10.41701946389385	0.02811198616749474	2010	ASR	10.39807198521696	10.43596694257075	10.39337728352699	10.44066164426072	10.38789544622433	10.44614348156338	10.38097989762713	10.45305903016058	10.36191997100556	10.47211895678215
Acute hepatitis B	9.881463175715568	0.02708411719526986	2011	ASR	9.863208480725957	9.89971787070518	9.858685433154346	9.904240918276791	9.853404030301268	9.909522321129868	9.846741337471233	9.916185013959904	9.828378306012839	9.934548045418298
Acute hepatitis B	9.572948133847179	0.02645448358480828	2012	ASR	9.555117811911018	9.59077845578334	9.550699913152355	9.595196354542002	9.545541288853318	9.60035497884104	9.539033485891455	9.606862781802903	9.521097346020955	9.624798921673403
Acute hepatitis B	9.357012777744016	0.02595065063461705	2013	ASR	9.339522039216284	9.374503516271748	9.335188280560303	9.37883727492773	9.330127903686552	9.38389765180148	9.323744043630438	9.390281511857594	9.306149502500167	9.407876052987865
Acute hepatitis B	9.08253235044164	0.02531230658964553	2014	ASR	9.065471855800219	9.099592845083063	9.06124470059975	9.103820000283532	9.056308800814769	9.108755900068513	9.050081973393715	9.114982727489567	9.032920229525935	9.132144471357346
Acute hepatitis B	8.743402034647653	0.02453613703188481	2015	ASR	8.726864678288162	8.759939391007144	8.722767143403837	8.76403692589147	8.71798259668262	8.768821472612686	8.711946706972777	8.77485736232253	8.69531120606516	8.791492863230147
Acute hepatitis B	8.532340210910695	0.02390939456161502	2016	ASR	8.516225278976167	8.548455142845222	8.512232410084376	8.552448011737013	8.507570078144862	8.557110343676527	8.501688367082703	8.562992054738686	8.48547779756993	8.57920262425146
Acute hepatitis B	8.134066650845755	0.02306608465827906	2017	ASR	8.118520109786076	8.149613191905434	8.114668073648142	8.153465228043368	8.110170187139778	8.157963114551732	8.104495930313842	8.163637371377668	8.088857124915528	8.179276176775982
Acute hepatitis B	7.61631349344792	0.02213106320977543	2018	ASR	7.601397156844532	7.631229830051308	7.597701269288499	7.634925717607341	7.593385711962592	7.639241274933247	7.587941470412987	7.644685516482852	7.57293660955676	7.659690377339079
Acute hepatitis B	7.175316696119244	0.02136250938210671	2019	ASR	7.160918364795704	7.189715027442784	7.157350825728892	7.193282566509596	7.153185136399381	7.197448255839106	7.147929959091383	7.202703433147104	7.133446177730314	7.217187214508173
Acute hepatitis B	6.939086960564125	0.02116239529046684	2020	ASR	6.92482350613835	6.9533504149899	6.921289386124842	6.956884535003407	6.917162719043201	6.961011202085048	6.911956769801746	6.966217151326504	6.897608665794809	6.98056525533344
Acute hepatitis B	6.582602004858693	0.02071902953503947	2021	ASR	6.568637378952076	6.596566630765309	6.565177301019724	6.600026708697661	6.561137090260392	6.604066919456994	6.556040208994772	6.609163800722613	6.541992706970015	6.62321130274737
Acute hepatitis B	6.118189573163041	0.3508214069341333	2022	ASR	5.881735944889435	6.354643201436646	5.823148769931435	6.413230376394647	5.754738595579279	6.481640550746802	5.668436529473482	6.5679426168526	5.43057961557214	6.805799530753942
Acute hepatitis B	5.674739495995087	0.4546969588903101	2023	ASR	5.368273745703019	5.981205246287156	5.292339353568337	6.057139638421838	5.203673446584726	6.145805545405449	5.09181799469771	6.257660997292465	4.78353345657008	6.565945535420095
Acute hepatitis B	5.261728180354425	0.5192500720033826	2024	ASR	4.911753631824146	5.611702728884705	4.825038869799581	5.69841749090927	4.723785105758921	5.79967125494993	4.596049588046089	5.927406772662762	4.243998039227796	6.279458321481055
Acute hepatitis B	4.877120883253005	0.5612572955818342	2025	ASR	4.498833466030848	5.255408300475161	4.405103497668682	5.349138268837327	4.295658325030224	5.458583441475785	4.157589030317093	5.596652736188916	3.77705658391261	5.977185182593399
Acute hepatitis B	4.519221138810171	0.5880986937020655	2026	ASR	4.122842619254979	4.915599658365363	4.024630137406734	5.013812140213608	3.909950892134832	5.128491385485511	3.765278613484123	5.273163664136219	3.366547699154123	5.67189457846622
Acute hepatitis B	4.185427403079851	0.6038277072315479	2027	ASR	3.778447528405788	4.592407277753915	3.677608301298119	4.693246504861583	3.559861898387967	4.810992907771735	3.411320282409007	4.959534523750696	3.001925096906017	5.368929709253685
Acute hepatitis B	3.873471919334821	0.6109480941855231	2028	ASR	3.461692903853778	4.285250934815863	3.359664572124796	4.387279266544845	3.240529693758619	4.506414144911022	3.09023646258898	4.656707376080661	2.676013654731196	5.070930183938446
Acute hepatitis B	3.581899062491263	0.6112983956336397	2029	ASR	3.169883943834189	3.993914181148336	3.067797111763372	4.096001013219154	2.948593924614812	4.215204200367713	2.798214519288936	4.365583605693589	2.383754207049329	4.780043917933197
Acute hepatitis B	3.309744717902305	0.6063205399516676	2030	ASR	2.90108467397488	3.718404761829729	2.799829143802952	3.819660292001657	2.681596638512377	3.937892797292232	2.532441785684266	4.087047650120343	2.121356459597036	4.498132976207573
Acute hepatitis B	3.056540300990695	0.5972233602309557	2031	ASR	2.654011756195031	3.459068845786359	2.554275455036461	3.558805146944929	2.437816899791425	3.675263702189965	2.29089995317461	3.82218064880678	1.885982514938022	4.227098087043368
Acute hepatitis B	2.820614637023138	0.584778628606009	2032	ASR	2.426473841342688	3.214755432703588	2.328815810365484	3.312413463680791	2.214783977787312	3.426445296258963	2.070928435150234	3.570300838896041	1.67444852495536	3.966780749090915
Acute hepatitis B	2.600614925203922	0.5695952568244234	2033	ASR	2.216707722104261	2.984522128303583	2.121585314214582	3.079644536193262	2.01051423913382	3.190715611274025	1.870393805955011	3.330836044452833	1.484208221828052	3.717021628579792
Acute hepatitis B	2.395591682756455	0.5522493327051772	2034	ASR	2.023375632513165	2.767807732999744	1.931149993951401	2.860033371561508	1.823461374073891	2.967721991439018	1.687608038228417	3.103575327284492	1.313182990654307	3.478000374858602
Acute hepatitis B	2.204904233841145	0.5332923554859874	2035	ASR	1.84546518624359	2.564343281438701	1.75640536287743	2.65340310480486	1.652413353557662	2.757395114124628	1.521223434108109	2.888585033574181	1.15965121708861	3.250157250593681
Chronic hepatitis B including cirrhosis	480.2409317747758	0.23480798011054	1990	ASR	480.0826711961814	480.3991923533703	480.0434582635029	480.4384052860488	479.9976707073813	480.4841928421704	479.9399079442741	480.5419556052776	479.7807081337592	480.7011554157925
Chronic hepatitis B including cirrhosis	475.454396781615	0.2297352855165734	1991	ASR	475.2995551991768	475.6092383640532	475.2611894064956	475.6476041567344	475.2163910258199	475.6924025374101	475.1598761455828	475.7489174176472	475.0041156220025	475.9046779412275
Chronic hepatitis B including cirrhosis	467.8587803096192	0.2243991305674877	1992	ASR	467.7075352956167	468.0100253236217	467.6700606408119	468.0474999784265	467.6263028103513	468.0912578088871	467.5711006242317	468.1464599950067	467.4189580137069	468.2986026055315
Chronic hepatitis B including cirrhosis	456.4625754222545	0.2184070092128273	1993	ASR	456.315369098045	456.6097817464639	456.2788951275065	456.6462557170025	456.23630576071	456.688845083799	456.1825776364436	456.7425732080653	456.0344976841973	456.8906531603116
Chronic hepatitis B including cirrhosis	443.861753138288	0.2123526774487178	1994	ASR	443.7186274336876	444.0048788428884	443.6831645365536	444.0403417400224	443.6417557644511	444.0817505121249	443.5895170057988	444.1339892707772	443.4455418904885	444.2779643860875
Chronic hepatitis B including cirrhosis	433.2596053266763	0.207101244142831	1995	ASR	433.120019088124	433.3991915652285	433.0854331803521	433.4337774730004	433.0450484377443	433.4741622156082	432.9941015316851	433.5251091216674	432.8536868881563	433.6655237651962
Chronic hepatitis B including cirrhosis	414.6035799839294	0.1999107019658129	1996	ASR	414.4688401708044	414.7383197970543	414.4354550835761	414.7717048842826	414.3964724966928	414.8106874711659	414.3472944640092	414.8598655038496	414.2117550080764	414.9954049597824
Chronic hepatitis B including cirrhosis	396.2453080029577	0.1928321048952533	1997	ASR	396.1153391642583	396.3752768416571	396.0831362027408	396.4074798031746	396.0455339422862	396.4450820636292	395.998097244482	396.4925187614334	395.867357077363	396.6232589285524
Chronic hepatitis B including cirrhosis	383.5109820174497	0.1873590746862835	1998	ASR	383.3847020011112	383.6372620337883	383.3534130356386	383.6685509992609	383.3168780160748	383.7050860188247	383.2707876837019	383.7511763511976	383.1437582310646	383.8782058038349
Chronic hepatitis B including cirrhosis	371.7397457446913	0.181926731714104	1999	ASR	371.617127127516	371.8623643618666	371.5867453633198	371.8927461260629	371.5512696506355	371.9282218387472	371.5065156746339	371.9729758147488	371.3831693505317	372.096322138851
Chronic hepatitis B including cirrhosis	363.3230507252118	0.1778404922172888	2000	ASR	363.2031862334574	363.4429152169663	363.1734868712571	363.4726145791666	363.1388079752747	363.5072934751489	363.0950592141893	363.5510422362344	362.974483360466	363.6716180899577
Chronic hepatitis B including cirrhosis	353.5713636419515	0.1733066076845898	2001	ASR	353.454554988372	353.6881722955309	353.4256127848887	353.7171144990142	353.3918179963902	353.7509092875127	353.3491845708998	353.7935427130031	353.2316826908897	353.9110445930132
Chronic hepatitis B including cirrhosis	345.2783797035879	0.1689699454905883	2002	ASR	345.1644939603273	345.3922654468486	345.1362759794303	345.4204834277455	345.1033268400597	345.4534325671162	345.061760233469	345.4949991737068	344.9471986104264	345.6095607967495
Chronic hepatitis B including cirrhosis	339.1474889517927	0.1654850834862854	2003	ASR	339.0359520055229	339.2590258980625	339.0083159965807	339.2866619070047	338.9760464053009	339.3189314982845	338.9353370747633	339.3596408288221	338.8231381881596	339.4718397154258
Chronic hepatitis B including cirrhosis	333.2266151788892	0.1618996843868211	2004	ASR	333.1174947916125	333.335735566166	333.0904575443199	333.3627728134585	333.0588871058645	333.394343251914	333.0190597835053	333.4341705742731	332.9092917974911	333.5439385602874
Chronic hepatitis B including cirrhosis	319.1266719546722	0.1563861765438477	2005	ASR	319.0212676716817	319.2320762376628	318.9951511801989	319.2581927291456	318.9646558757728	319.2886880335716	318.926184876343	319.3271590330015	318.8201550486463	319.4331888606982
Chronic hepatitis B including cirrhosis	298.2988951513217	0.1484770385180449	2006	ASR	298.1988216273606	298.3989686752829	298.1740259619281	298.4237643407154	298.145072939417	298.4527173632264	298.1085475879416	298.4892427147019	298.0078801558264	298.5899101468171
Chronic hepatitis B including cirrhosis	281.8421923039369	0.14190910345064	2007	ASR	281.7465455682112	281.9378390396626	281.7228467479349	281.9615378599389	281.695174472762	281.9892101351118	281.6602648333131	282.0241197745606	281.5640504611736	282.1203341467001
Chronic hepatitis B including cirrhosis	271.7840308297246	0.1372991454024266	2008	ASR	271.6914912057234	271.8765704537258	271.6685622484412	271.899499411008	271.6417889150877	271.9262727443615	271.6080133253187	271.9600483341305	271.5149245047359	272.0531371547133
Chronic hepatitis B including cirrhosis	259.2779445189577	0.1322792686167213	2009	ASR	259.18878829191	259.3671007460053	259.166697654051	259.3891913838643	259.1409031966708	259.4149858412446	259.108362496591	259.4475265413243	259.0186771524689	259.5372118854464
Chronic hepatitis B including cirrhosis	246.2653262441818	0.1272134186470128	2010	ASR	246.1795844000137	246.3510680883499	246.1583397590997	246.372312729264	246.1335331424635	246.3971193459001	246.1022386414764	246.4284138468873	246.0159879436337	246.51466454473
Chronic hepatitis B including cirrhosis	232.5711515176999	0.1218551216588943	2011	ASR	232.4890211657018	232.653281869698	232.4686713603848	232.6736316750151	232.4449096116613	232.6973934237386	232.4149332517332	232.7273697836667	232.3323154792485	232.8099875561514
Chronic hepatitis B including cirrhosis	219.2966513924262	0.1165697013679082	2012	ASR	219.2180834137042	219.3752193711481	219.1986162735758	219.3946865112766	219.175885181809	219.4174176030433	219.1472090352725	219.4460937495798	219.0681747777451	219.5251280071073
Chronic hepatitis B including cirrhosis	207.3407747010115	0.1118956910882464	2013	ASR	207.265357005218	207.4161923968049	207.2466704248062	207.4348789772167	207.224850765044	207.4566986369789	207.1973244250363	207.4842249769866	207.1214591464785	207.5600902555444
Chronic hepatitis B including cirrhosis	196.7907326216384	0.10775903125899	2014	ASR	196.7181030345699	196.863362208707	196.7001072763496	196.8813579669272	196.6790942652541	196.9023709780227	196.6525855435644	196.9288796997124	196.5795249203708	197.0019403229061
Chronic hepatitis B including cirrhosis	189.4980130386059	0.1046648229104928	2015	ASR	189.4274689479643	189.5685571292476	189.4099899225382	189.5860361546736	189.3895802820707	189.6064457951412	189.3638327356347	189.6321933415772	189.2928699857014	189.7031560915105
Chronic hepatitis B including cirrhosis	185.342004156341	0.1025667207753757	2016	ASR	185.2728741865384	185.4111341261437	185.2557455441689	185.4282627685131	185.2357450336177	185.4482632790643	185.210513620307	185.4734946923751	185.1409733836213	185.5430349290608
Chronic hepatitis B including cirrhosis	179.6174399751497	0.1002021324081043	2017	ASR	179.5499037379066	179.6849762123928	179.5331699817945	179.7017099685049	179.5136305659749	179.7212493843245	179.4889808414025	179.7458991088969	179.4210437956298	179.8138361546696
Chronic hepatitis B including cirrhosis	175.2595180289059	0.09825880475117608	2018	ASR	175.1932915945036	175.3257444633082	175.1768823741101	175.3421536837016	175.1577219071836	175.3613141506281	175.1335502412149	175.3854858165969	175.0669307715935	175.4521052862182
Chronic hepatitis B including cirrhosis	171.8442058165367	0.09657178120243429	2019	ASR	171.7791164360063	171.9092951970672	171.7629889485455	171.925422684528	171.744157451211	171.9442541818624	171.7204007930352	171.9680108400382	171.6549251253799	172.0334865076935
Chronic hepatitis B including cirrhosis	169.5267937640646	0.0953358760416447	2020	ASR	169.4625373836125	169.5910501445166	169.4466162923135	169.6069712358156	169.4280257964854	169.6255617316437	169.4045731709792	169.64901435715	169.339935447023	169.7136520811062
Chronic hepatitis B including cirrhosis	167.4198871095287	0.09426013133799507	2021	ASR	167.3563557810069	167.4834184380505	167.3406143390735	167.499159879984	167.3222336134626	167.5175406055949	167.2990456211534	167.540728597904	167.2351372521063	167.6046369669512
Chronic hepatitis B including cirrhosis	163.8246695793007	4.746393384440157	2022	ASR	160.625600438188	167.0237387204133	159.8329527429865	167.8163864156149	158.9074060330207	168.7419331255807	157.7397932604484	169.909545898153	154.521738545798	173.1276006128034
Chronic hepatitis B including cirrhosis	157.8013743487913	5.774934915665837	2023	ASR	153.9090682156326	161.6936804819501	152.9446540847164	162.6580946128663	151.8185417761615	163.7842069214211	150.3979077869078	165.2048409106749	146.4825019140863	169.1202467834964
Chronic hepatitis B including cirrhosis	151.9274817617035	6.565861343497295	2024	ASR	147.5020912161863	156.3528723072207	146.4055923718223	157.4493711515848	145.1252494098403	158.7297141135667	143.51004751934	160.344916004067	139.0583935284488	164.7965699949582
Chronic hepatitis B including cirrhosis	146.218606710506	7.200424416859286	2025	ASR	141.3655206535429	151.0716927674692	140.1630497759274	152.2741636450847	138.7589670146398	153.6782464063722	136.9876626080924	155.4495508129196	132.1057748534618	160.3314385675502
Chronic hepatitis B including cirrhosis	140.6825779156878	7.720761672191328	2026	ASR	135.4787845486308	145.8863712827447	134.1894173493749	147.1757384820007	132.6838688232976	148.681287008078	130.7845614519385	150.5805943794371	125.5498850381928	155.8152707931828
Chronic hepatitis B including cirrhosis	135.3073942032096	8.151554979536028	2027	ASR	129.8132461470023	140.8015422594168	128.4519364654197	142.1628519409994	126.8623832444102	143.7524051620089	124.8571007194444	145.7576876869747	119.3303464433189	151.2844419631002
Chronic hepatitis B including cirrhosis	130.0776786697427	8.505929389481393	2028	ASR	124.3446822612323	135.8106750782532	122.9241920531889	137.2311652862966	121.26553582224	138.8898215172454	119.1730771924276	140.9822801470578	113.4060570663592	146.7493002731262
Chronic hepatitis B including cirrhosis	124.9861131659293	8.794474468092647	2029	ASR	119.0586373744349	130.9135889574237	117.5899601382634	132.3822661935952	115.8750376169853	134.0971887148733	113.7115968978345	136.2606294340241	107.7489432084677	142.2232831233909
Chronic hepatitis B including cirrhosis	120.0340034020565	9.02638662552626	2030	ASR	113.9502188164518	126.1177879876612	112.4428122499889	127.625194554124	110.6826668580112	129.3853399461017	108.4621757481318	131.6058310559811	102.342285616025	137.7257211880879
Chronic hepatitis B including cirrhosis	115.2273971399678	9.209615609648756	2031	ASR	109.0201162190645	121.4346780608711	107.4821104122532	122.9726838676824	105.6862353683717	124.7685589115639	103.4206699283981	127.0341243515375	97.17655054505624	133.2782437348794
Chronic hepatitis B including cirrhosis	110.5616803846056	9.350204501478524	2032	ASR	104.2596425506091	116.8637182186021	102.6981583988622	118.425202370349	100.8748685210739	120.2484922481374	98.57471821371014	122.5486425555011	92.2352795617077	128.8880812075035
Chronic hepatitis B including cirrhosis	106.0340915792754	9.451381594470371	2033	ASR	99.66386038460242	112.4043227739485	98.08547965832585	113.982703500225	96.24246024740414	115.8257229111467	93.91742037516443	118.1507627833865	87.50938365411352	124.5587995044374
Chronic hepatitis B including cirrhosis	101.6327489796159	9.515836619389303	2034	ASR	95.21907509814751	108.0464228610843	93.62993038270949	109.6355675765223	91.77434224192858	111.4911557173032	89.43344643355881	113.832051525673	82.98170920561287	120.2837887536189
Chronic hepatitis B including cirrhosis	97.34799445739428	9.54633273255673	2035	ASR	90.91376619565105	103.7822227191375	89.31952862931406	105.3764602854745	87.4579937464655	107.2379951683231	85.10959589425656	109.586393020532	78.6371823015831	116.0588066132055
Liver cancer due to hepatitis B	273.6599361908393	0.1887028003391588	1990	ASR	273.5327505034107	273.787121878268	273.5012371357541	273.8186352459246	273.464440089688	273.8554322919907	273.4180192008046	273.9018531808741	273.2900787021746	274.0297936795041
Liver cancer due to hepatitis B	270.4056630950865	0.1848157120833727	1991	ASR	270.2810973051423	270.5302288850307	270.2502330812244	270.5610931089487	270.2141940173682	270.5971321728049	270.1687293521957	270.6425968379774	270.0434242994031	270.76790189077
Liver cancer due to hepatitis B	268.8971905851969	0.1814013563530807	1992	ASR	268.7749260710149	269.0194550993788	268.7446320445039	269.0497491258898	268.7092587800151	269.0851223903787	268.6646340463522	269.1297471240416	268.5416439267448	269.2527372436489
Liver cancer due to hepatitis B	268.5664166279772	0.178670514672389	1993	ASR	268.445992701088	268.6868405548664	268.4161547251377	268.7166785308167	268.3813139747766	268.7515192811778	268.3373610281672	268.7954722277872	268.2162224192193	268.9166108367351
Liver cancer due to hepatitis B	269.3800321848952	0.176283841797067	1994	ASR	269.261216875524	269.4988474942664	269.2317774739439	269.5282868958465	269.1974021247934	269.5626622449969	269.1540362997113	269.606028070079	269.0345158549729	269.7255485148174
Liver cancer due to hepatitis B	272.379577832863	0.1748318306436812	1995	ASR	272.2617411790092	272.4974144867169	272.2325442632917	272.5266114024344	272.1984520563162	272.5607036094099	272.1554434259779	272.6037122397482	272.0369074448014	272.7222482209247
Liver cancer due to hepatitis B	274.2110587422422	0.1731880510289944	1996	ASR	274.0943299958487	274.3277874886358	274.0654075913268	274.3567098931576	274.0316359213762	274.3904815631083	273.9890316608231	274.4330858236614	273.8716101622254	274.5505073222591
Liver cancer due to hepatitis B	275.4811830938843	0.1714713451681387	1997	ASR	275.365611407241	275.5967547805276	275.3369756925979	275.6253904951707	275.3035387802901	275.6588274074786	275.2613568293788	275.7010093583899	275.1450992573548	275.8172669304139
Liver cancer due to hepatitis B	278.9364510312828	0.1705981443663475	1998	ASR	278.8214678819799	279.0514341805857	278.7929779918707	279.0799240706949	278.7597113537192	279.1131907088463	278.7177442102051	279.1551578523604	278.6020786683247	279.2708233942408
Liver cancer due to hepatitis B	283.1013076089347	0.1696794471588758	1999	ASR	282.9869436615496	283.2156715563198	282.9586071938741	283.2440080239953	282.9255197016781	283.2770955161913	282.883778557677	283.3188366601923	282.7687358925033	283.4338793253661
Liver cancer due to hepatitis B	287.9658887653745	0.1694008533652025	2000	ASR	287.8517125902064	288.0800649405427	287.8234226476944	288.1083548830547	287.7903894812882	288.1413880494609	287.7487168713603	288.1830606593887	287.6338630927787	288.2979144379703
Liver cancer due to hepatitis B	284.4005332978162	0.1664605088532846	2001	ASR	284.2883389148491	284.5127276807833	284.2605400098706	284.5405265857618	284.2280802106442	284.5729863849882	284.1871309254663	284.6139356701661	284.0742707004638	284.7267958951686
Liver cancer due to hepatitis B	271.513030596855	0.1611437584148451	2002	ASR	271.4044197036834	271.6216414900266	271.3775086960281	271.6485524976819	271.3460856631372	271.6799755305728	271.3064442985672	271.7196168951428	271.1971888303619	271.8288723633481
Liver cancer due to hepatitis B	253.2124122587971	0.1538923434579841	2003	ASR	253.1086888193064	253.3161356982878	253.0829887979489	253.3418357196452	253.0529797909746	253.3718447266196	253.015122274484	253.4097022431102	252.9107832656194	253.5140412519747
Liver cancer due to hepatitis B	239.4304738675633	0.1474759723822909	2004	ASR	239.3310750621776	239.529872672949	239.3064465747898	239.5545011603368	239.2776887601753	239.5832589749513	239.2414096709692	239.6195380641574	239.141420961694	239.7195267734326
Liver cancer due to hepatitis B	231.3372392823753	0.1431457087027829	2005	ASR	231.2407590747096	231.433719490041	231.2168537413563	231.4576248233944	231.1889403281592	231.4855382365914	231.1537264838184	231.5207520809323	231.0566736933179	231.6178048714328
Liver cancer due to hepatitis B	225.6277966631978	0.1391437922954314	2006	ASR	225.5340137471906	225.7215795792049	225.5107767338773	225.7448165925182	225.4836436943797	225.7719496320158	225.449414321475	225.8061790049205	225.3550748302987	225.9005184960968
Liver cancer due to hepatitis B	224.1152831890537	0.1366137206531948	2007	ASR	224.0232055413334	224.2073608367739	224.0003910499843	224.230175328123	223.973751374457	224.2568150036504	223.9401443991763	224.2904219789311	223.8475202965734	224.3830460815339
Liver cancer due to hepatitis B	227.8342864691897	0.1360510640521683	2008	ASR	227.7425880520186	227.9259848863609	227.7198675243218	227.9487054140576	227.6933375668317	227.9752353715478	227.6598690050749	228.0087039333046	227.5676263836475	228.100946554732
Liver cancer due to hepatitis B	223.8960789840029	0.1335689481328826	2009	ASR	223.8060535129613	223.9861044550445	223.7837474986231	224.0084104693826	223.7577015537372	224.0344564142686	223.7248435924965	224.0673143755092	223.6342838456624	224.1578741223433
Liver cancer due to hepatitis B	219.0895391553152	0.1308928203352316	2010	ASR	219.0013173944092	219.1777609162211	218.9794582934132	219.1996200172171	218.9539341934479	219.2251441171825	218.9217345596454	219.2573437509849	218.8329892274581	219.3460890831722
Liver cancer due to hepatitis B	212.2254990532672	0.1271272085160184	2011	ASR	212.1398153147274	212.311182791807	212.1185850709053	212.3324130356292	212.0937952652446	212.3572028412898	212.0625219719497	212.3884761345847	211.9763297245758	212.4746683819586
Liver cancer due to hepatitis B	209.4399106720699	0.1246254048652404	2012	ASR	209.3559131491907	209.5239081949491	209.3351007065782	209.5447206375615	209.3107987526295	209.5690225915103	209.2801409030326	209.5996804411071	209.195644878534	209.6841764656058
Liver cancer due to hepatitis B	212.7495814885758	0.1243001130839026	2013	ASR	212.6658032123572	212.8333597647943	212.6450450934722	212.8541178836794	212.6208065714209	212.8783564057307	212.5902287436022	212.9089342335494	212.5059532669313	212.9932097102202
Liver cancer due to hepatitis B	219.3774631776274	0.1246420730851075	2014	ASR	219.293454420368	219.4614719348868	219.2726391941628	219.482287161092	219.2483339899112	219.5065923653436	219.2176720399323	219.5372543153225	219.1331647143806	219.6217616408742
Liver cancer due to hepatitis B	219.9839482778123	0.123204966135688	2015	ASR	219.9009081306368	220.0669884249878	219.8803329012922	220.0875636543324	219.8563079328957	220.1115886227289	219.8259995112263	220.1418970443982	219.7424665441863	220.2254300114382
Liver cancer due to hepatitis B	215.7251664442851	0.1207777891727708	2016	ASR	215.6437622143827	215.8065706741876	215.6235923235908	215.8267405649794	215.6000406547021	215.8502922338681	215.5703293185656	215.8800035700046	215.4884419775065	215.9618909110638
Liver cancer due to hepatitis B	212.9181507655353	0.1194204915134726	2017	ASR	212.8376613542552	212.9986401768153	212.8177181321724	213.0185833988981	212.7944311363273	213.0418703947432	212.765053695415	213.0712478356556	212.6840866021689	213.1522149289017
Liver cancer due to hepatitis B	210.2439734711729	0.1179570700670575	2018	ASR	210.1644704059478	210.3234765363981	210.1447715752466	210.3431753670993	210.1217699465835	210.3661769957624	210.092752507347	210.3951944349989	210.0127776138415	210.4751693285044
Liver cancer due to hepatitis B	206.5369231995937	0.1163810304043191	2019	ASR	206.4584823851011	206.6153640140862	206.4390467530236	206.6347996461637	206.4163524520948	206.6574939470925	206.3877227186153	206.686123680572	206.3088163800012	206.7650300191861
Liver cancer due to hepatitis B	198.4601753962166	0.1139835937011997	2020	ASR	198.3833504540619	198.5370003383712	198.3643151939139	198.5560355985193	198.3420883931421	198.578262399291	198.3140484290916	198.6063023633415	198.2367675525622	198.6835832398709
Liver cancer due to hepatitis B	193.8444825383964	0.1123776541347915	2021	ASR	193.7687399995095	193.9202250772832	193.749972931269	193.9389921455237	193.7280592887127	193.96090578808	193.7004143857956	193.9885506909972	193.6242223362922	194.0647427405005
Liver cancer due to hepatitis B	191.9957807176341	8.732635731593856	2022	ASR	186.1099842345398	197.8815772007283	184.6516340673637	199.3399273679045	182.9487700997029	201.0427913355653	180.8005417097308	203.1910197255374	174.8798146837101	209.1117467515581
Liver cancer due to hepatitis B	188.8059527485593	10.4405546941977	2023	ASR	181.76901888467	195.8428866124486	180.025446250739	197.5864592463795	177.9895380853705	199.6223674117481	175.4211616305979	202.1907438665207	168.3424655479318	209.2694399491868
Liver cancer due to hepatitis B	185.6075768750883	11.88960230965068	2024	ASR	177.5939849183837	193.6211688317929	175.6084213326721	195.6067324175045	173.2899488822902	197.9252048678864	170.3651067141161	200.8500470360605	162.303956348173	208.9111974020036
Liver cancer due to hepatitis B	182.3804936748717	13.15936928593975	2025	ASR	173.5110787761483	191.2499085735951	171.3134641053964	193.4475232443471	168.7473870946382	196.0136002551053	165.510182250297	199.2508050994465	156.5881298744298	208.1728574753136
Liver cancer due to hepatitis B	179.1511163399397	14.29565687167729	2026	ASR	169.5158436084292	188.7863890714502	167.1284689108591	191.1737637690203	164.340815820882	193.9614168589974	160.8240842304494	197.47814844943	151.1316288714522	207.1706038084272
Liver cancer due to hepatitis B	175.9277118820502	15.32704743461204	2027	ASR	165.5972819111217	186.2581418529787	163.0376649895415	188.8177587745589	160.0488907397921	191.8065330243083	156.2784370708776	195.5769866932228	145.8866989102106	205.9687248538898
Liver cancer due to hepatitis B	172.7216839704338	16.26734627124375	2028	ASR	161.7574925836155	183.6858753572521	159.0408457563178	186.4025221845498	155.8687132334253	189.5746547074423	151.8669460506993	193.5764218901683	140.837685278796	204.6056826620715
Liver cancer due to hepatitis B	169.5144590460666	17.12601791755203	2029	ASR	157.9715229696366	181.0573951224967	155.1114779774054	183.9174401147279	151.7719044834827	187.2570136086505	147.5589040757649	191.4700140163683	135.9474639276646	203.0814541644686
Liver cancer due to hepatitis B	166.2556943057752	17.90648995363465	2030	ASR	154.1867200770255	178.324668534525	151.1963362547685	181.315052356782	147.7045707138097	184.8068178977407	143.2995741852156	189.2118144263349	131.1589739966513	201.3524146148991
Liver cancer due to hepatitis B	162.947025402039	18.61519704213982	2031	ASR	150.4003825956367	175.4936682084412	147.2916446895994	178.6024061144786	143.6616812663821	182.2323695376958	139.0823427940157	186.8117080100622	126.4612391994449	199.432811604633
Liver cancer due to hepatitis B	159.6053540996056	19.2605268113167	2032	ASR	146.6237590287781	172.586949170433	143.4072510512882	175.8034571479229	139.6514483230815	179.5592598761297	134.9133587274976	184.2973494717136	121.8547215494248	197.3559866497863
Liver cancer due to hepatitis B	156.2740246790822	19.8488724393811	2033	ASR	142.8958846549394	169.6521647032251	139.5811229575627	172.9669264006017	135.7105928318834	176.837456526281	130.8277702117956	181.7202791463688	117.3702346978953	195.1778146602691
Liver cancer due to hepatitis B	152.9405643552276	20.38123238627436	2034	ASR	139.2036137268786	166.6775149835765	135.7999479183708	170.0811807920843	131.8256076030473	174.0555211074078	126.8118244360238	179.0693042744313	112.9933488781298	192.8877798323253
Liver cancer due to hepatitis B	149.5497877471854	20.85220655025562	2035	ASR	135.4954005323131	163.6041749620577	132.0130820384205	167.0864934559504	127.9469017611206	171.1526737332503	122.8172589497577	176.2823165446131	108.6794629086844	190.4201125856864
